# Supplementary material for: Heritability and polygenic load for comorbid anxiety and depression
Source: Transl Psychiatry. 2025 Mar 27;15:98. doi: 10.1038/s41398-025-03325-3 (PMC11947153; doi:10.1038/s41398-025-03325-3)
Supplement: Supplementary file 1 — Supplemental Tables [file 41398_2025_3325_MOESM1_ESM.xlsx]

## Sheet: Table of Contents
		Supplement Table 1.	Twin Heritability Estimates for Drug prescriptions.
		Supplement Table 2.	The results of 1-way ANOVA with DEP-PGS as the within-subject factor and Group as the between-subject factor, followed by post-hoc tests (Tukey’s HSD)
		Supplement Table 3.	P-values and Adjusted Odds ratios per Standard Deviation with 95% Confidence Intervals for Regression Models with Individual PGS Predictors.
		Supplement Table 4.	Sample size and R2 for Regression Models with Individual Polygenic Score predictors.
		Supplement Table 5.	ICD Diagnoses Outcomes. P-values and Adjusted Odds ratios per Standard Deviation with 95% Confidence Intervals for Regression Models with Individual PGS Predictors.
		Supplement Table 6.	ICD Diagnoses Outcomes. Sample size and R2 for Regression Models with Individual Polygenic Score predictors.
		Supplement Table 7.	P-values and Adjusted Odds ratios per Standard Deviation with 95% Confidence Intervals for Regression Models including all PGS Predictors. .
		Supplement Table 8.	Sample size and R2 for Regression Models including all Polygenic Score predictors.
		Supplement Table 9.	P-values and Adjusted Odds ratios per Standard Deviation with 95% Confidence Intervals for Regression Models with Individual PGS Predictors performed on half the sample (1) with no kinship among individuals.
		Supplement Table 10.	Sample size and R2 for Regression Models with Individual PGS Predictors performed on half the sample (1) with no kinship among individuals.
		Supplement Table 11.	P-values and Adjusted Odds ratios per Standard Deviation with 95% Confidence Intervals for Regression Models including all PGS Predictors performed on half the sample (1) with no kinship among individuals.
		Supplement Table 12.	Sample size and R2 for Regression Models including all Polygenic Score predictors performed on half the sample (1) with no kinship among individuals.
		Supplement Table 13.	P-values and Adjusted Odds ratios per Standard Deviation with 95% Confidence Intervals for Regression Models with Individual PGS Predictors performed on half the sample (2) with no kinship among individuals.
		Supplement Table 14.	Sample size and R2 for Regression Models with individual Polygenic Score predictors performed on half the sample (2) with no kinship among individuals.
		Supplement Table 15.	P-values and Adjusted Odds ratios per Standard Deviation with 95% Confidence Intervals for Regression Models including individual PGS Predictors performed on half the sample (2) with no kinship among individuals.
		Supplement Table 16.	Sample size and R2 for Regression Models including all Polygenic Score predictors performed on half the sample (2) with no kinship among individuals.
		Supplement Table 17.	Regression model estimates for top and bottom 10% vs. remaining 80% of depressive symptoms PGS (DEP-PGS) in predicting each outcome.
		Supplement Table 18.	Regression model estimates for deciles of depressive symptoms polygenic score (DEP-PGS).

## Sheet: Table S1
	Table S1. Twin Heritability Estimates for Drug prescriptions.
	Variable	Twin Correlations (CI 95%)		ACE Model (CI 95%)			Sex	Age at Survey	AE Model (CI 95%)		Sex	Age	AIC
		MZ	DZ	A	C	E	Estimate (SE) p-value		A	E	Estimate (SE) p-value		ACE	AE
	Comorbid Anx & Dep MZ/DZ pairs 1283/554	0.79 (0.70-0.85)	0.39 (0.35-0.43)	0.79 (0.71-0.86)	0.00 (0.00-0.00)	0.21 (0.14-0.29)	0.94 (0.12) 9.429e-15	0.00 (0.00) 0.49	0.79 (0.71-0.86)	0.21 (0.14-0.29)	0.94 (0.12) 9.420e-15	0.00 (0.00) 0.49	5807.514	5805.514
	Anxiety Only MZ/DZ pairs 1256/529	0.41 (0.21-0.58)	0.21 (0.11-0.30)	0.28 (-0.41-0.98)	0.12 (-0.48-0.72)	0.60 (0.40-0.80)	0.44 (0.07) 4.815e-11	0.00 (0.00) 0.12	0.41 (0.23-0.60)	0.59 (0.40-0.77)	0.44 (0.07) 1.921e-11	0.00 (0.00) 0.13	4662.343	4660.489
	Depression Only MZ/DZ pairs 1206/503	0.50 (0.22-0.71)	0.25 (0.12-0.37)	0.50 (0.26-0.75)	0.00 (0.00-0.00)	0.50 (0.25-0.74)	0.40 (0.08) 2.563e-06	0.01 (0.00) 0.06	0.50 (0.26-0.75)	0.50 (0.25-0.74)	0.40 (0.08) 2.564e-06	0.01 (0.00) 0.06	3474.998	3472.998
	Medication Only MZ/DZ pairs 1478/601	0.29 (0.17-0.39)	0.14 (0.09-0.20)	0.14 (-0.33-0.60)	0.14 (-0.28-0.56)	0.72 (0.60-0.84)	0.52 (0.05) < 2.2e-16	0.01 (0.00) < 0.001	0.29 (0.17-0.40)	0.71 (0.60-0.83)	0.52 (0.05) < 2.2e-16	0.01 (0.00) < 0.01	7937.831	7936.254
	Including different sex DZ-twins in analysis
		MZ	DZ	A	C	E	Estimate (SE) p-value		A	E	Estimate (SE) p-value		ACE	AE
	Comorbid Anx & Dep MZ/DZ pairs 1283/1210	0.79 (0.70-0.85)	0.39 (0.35-0.43)	0.79 (0.71-0.86)	0.00 (0.00-0.00)	0.21 (0.14-0.29)	1.01 (0.12) < 2.2e-16	0.01 (0.00) 0.18	0.79 (0.71-0.86)	0.21 (0.14-0.29)	1.01 (0.12) < 2.2e-16	0.01 (0.00) 0.18	6532.957	6530.957
	Anxiety Only MZ/DZ pairs 1256/1166	0.41 (0.22-0.57)	0.20 (0.11-0.29)	0.33 (-0.26-0.92)	0.07 (-0.41-0.55)	0.60 (0.40-0.80)	0.48 (0.06) 9.224e-14	0.01 (0.00) 0.04	0.41 (0.23-0.59)	0.59 (0.41-0.77)	0.49 (0.06) 8.983e-15	0.01 (0.00) 0.04	5232.880	5230.962
	Depression Only MZ/DZ pairs 1206/1128	0.51 (0.25-0.71)	0.26 (0.14-0.37)	0.51 (0.28-0.75)	0.00 (0.00-0.00)	0.49 (0.25-0.72)	0.44 (0.08) 5.815e-08	0.00 (0.00) 0.18	0.51 (0.28-0.75)	0.49 (0.25-0.72)	0.44 (0.08) 5.816e-08	0.00 (0.00) 0.18	3986.628	3984.628
	Medication Only MZ/DZ pairs 1478/1316	0.32 (0.21-0.42)	0.16 (0.11-0.21)	0.00 (-0.00-0.00)	0.28 (0.19-0.37)	0.72 (0.63-0.81)	0.52 (0.04) < 2.2e-16	0.01 (0.00) < 0.001	0.32 (0.22-0.43)	0.68 (0.57-0.78)	0.54 (0.04) < 2.2e-16	0.01 (0.00) < 0.001	9006.202	9008.261
	Note. MZ = monozygotic; DZ = dizygotic; Twin Correlations = tetrachoric correlations; A = additive genetic effect; C = common environmental variance; E = unique environmental variance and error; AIC = Akaike's information criteria.

## Sheet: Table S2
	Table S2. The results of a 1-way ANOVA [F(4, 12787) = 54.63, p < 2e-16] with DEP-PGS as the within-subject factor and Group as the between-subject factor, followed by post-hoc tests (Tukey’s HSD) that show mean differences in DEP-PGS between the outcome groups.
	Contrast	Estimate	2.5% CI	97.5% CI	Adj.p.value
	Comorbid anx & dep-no medication	0.411	0.322	0.500	< 0.000
	depression only-no medication	0.243	0.117	0.369	< 0.000
	anxiety only-no medication	0.241	0.136	0.346	< 0.000
	Comorbid anx & dep-medication only	0.240	0.132	0.349	< 0.000
	medication only-no medication	0.171	0.097	0.244	< 0.000
	Comorbid anx & dep-anxiety only	0.170	0.038	0.302	0.004
	Comorbid anx & dep-depression only	0.168	0.019	0.317	0.018
	depression only-medication only	0.072	-0.068	0.213	0.626
	anxiety only-medication only	0.070	-0.051	0.192	0.509
	depression only-anxiety only	0.002	-0.157	0.161	1.000

## Sheet: Table S3
	Table S3.	P-values and Adjusted Odds ratios per Standard Deviation with 95% Confidence Intervals for Regression Models with Individual PGS Predictors.
Column1	OR	2.5 %	97.5 %	p	adj. p-values	group	Polygenic Score	label PGS	Kolumn1
1	1.24771	1.16875	1.33224	3.43408e-11	1.44231e-10	Comorbid (yb)	Zgad21_impute	LDAK GAD-7
2	1.33086	1.24537	1.42261	3.721e-17	3.7984e-16	Comorbid (yb)	ZLADmeta_impute	LDAK Lifetime Anxiety Disorder
3	1.26445	1.18414	1.35042	2.54268e-12	1.18659e-11	Comorbid (yb)	Zphq27_impute	LDAK PHQ-9
4	1.28082	1.19572	1.37229	1.85592e-12	9.74359e-12	Comorbid (yb)	ZSCZ_impute	LDAK Schizophrenia Diagnosis
5	1.39458	1.30472	1.4911	1.58986e-22	3.3387e-21	Comorbid (yb)	ZMDD_impute	LDAK Major Depressive Disorder
6	1.30184	1.2187	1.39107	5.40256e-15	3.78179e-14	Comorbid (yb)	ZNEURO_impute	LDAK Neuroticism
7	0.938028	0.87845	1.00161	0.0559362	0.0839043	Comorbid (yb)	ZPGI_ACTIVITY_single	Physical Activity
8	1.23303	1.15359	1.31817	7.37448e-10	2.81571e-09	Comorbid (yb)	ZPGI_ADHD_single	Attention Deficit Hyperactivity Disorder
9	0.939669	0.879101	1.00438	0.0670785	0.0971482	Comorbid (yb)	ZPGI_ADVENTURE_single	Adventurousness
10	0.846092	0.791752	0.904024	7.77469e-07	2.04086e-06	Comorbid (yb)	ZPGI_AFB_single	Age First Birth
11	1.08791	1.01913	1.16137	0.0114629	0.0192576	Comorbid (yb)	ZPGI_ASTECZRHI_single	Asthma/Eczema/Rhinitis
12	1.08034	1.01135	1.1541	0.021757	0.0338442	Comorbid (yb)	ZPGI_ASTHMA_single	Asthma
13	0.943816	0.883714	1.00793	0.0847752	0.118685	Comorbid (yb)	ZPGI_AUDIT_single	Alcohol Misuse
14	1.13327	1.06122	1.21036	0.000191624	0.000402409	Comorbid (yb)	ZPGI_BMI_single	Body Mass Index
15	1.02273	0.957524	1.09233	0.503484	0.556482	Comorbid (yb)	ZPGI_CANNABIS_single	Cannabis Use
16	1.04626	0.979508	1.11756	0.178772	0.227529	Comorbid (yb)	ZPGI_CPD_single	Cigarettes per Day
17	0.883977	0.82743	0.944294	0.000252616	0.000505232	Comorbid (yb)	ZPGI_CP_single	Cognitive Performance
18	1.52766	1.42814	1.63475	9.6602e-35	4.05728e-33	Comorbid (yb)	ZPGI_DEP_single	Depressive Symptoms
19	0.97148	0.909816	1.03732	0.387101	0.439412	Comorbid (yb)	ZPGI_DPW_single	Drinks per Week
20	0.825144	0.771856	0.881953	1.59642e-08	5.15766e-08	Comorbid (yb)	ZPGI_EA_single	Educational Attainment
21	1.20451	1.1259	1.28889	6.83331e-08	2.04999e-07	Comorbid (yb)	ZPGI_EVERSMOKE_single	Ever Smoker
22	1.00644	0.942347	1.07482	0.848267	0.890681	Comorbid (yb)	ZPGI_EXTRA_single	Extraversion
23	0.836027	0.782882	0.892679	8.80764e-08	2.46614e-07	Comorbid (yb)	ZPGI_FAMSAT_single	Life Satisfaction - Family
24	0.873659	0.818539	0.932401	4.7911e-05	0.000111792	Comorbid (yb)	ZPGI_FRIENDSAT_single	Life Satisfaction - Friend
25	1.05519	0.98872	1.12615	0.105606	0.138608	Comorbid (yb)	ZPGI_HAYFEVER_single	Hayfever (Allergic Rhinitis)
26	0.997451	0.933749	1.06548	0.939555	0.962471	Comorbid (yb)	ZPGI_HEIGHT_single	Height
27	0.815486	0.762477	0.872025	2.57479e-09	9.01177e-09	Comorbid (yb)	ZPGI_HIGHMATH_single	Highest Math
28	0.878839	0.821873	0.939607	0.000155476	0.000343684	Comorbid (yb)	ZPGI_LEFTOUT_single	Left Out of Social Activity
29	0.908063	0.850171	0.969793	0.00407872	0.00744809	Comorbid (yb)	ZPGI_MENARCHE_single	Age First Menses
30	1.08125	1.01213	1.15511	0.0204677	0.0330632	Comorbid (yb)	ZPGI_MIGRAINE_single	Migraine
31	0.890683	0.833728	0.951506	0.000593394	0.00113284	Comorbid (yb)	ZPGI_MORNING_single	Morning Person
32	0.959303	0.898232	1.02454	0.215695	0.266447	Comorbid (yb)	ZPGI_NARCIS_single	Narcissism
33	0.959614	0.897989	1.02543	0.223308	0.26797	Comorbid (yb)	ZPGI_NEARSIGHTED_single	Nearsightedness
34	1.05663	0.989807	1.128	0.0984512	0.133385	Comorbid (yb)	ZPGI_NEBwomen_single	Number Ever Born (women)
35	1.28391	1.20119	1.37267	2.09892e-13	1.25935e-12	Comorbid (yb)	ZPGI_NEURO_single	Neuroticism
36	1.09711	1.02755	1.17146	0.00557018	0.00974782	Comorbid (yb)	ZPGI_OPEN_single	Openness
37	0.990925	0.927732	1.05842	0.786252	0.846732	Comorbid (yb)	ZPGI_READING_single	Childhood Reading
38	0.961056	0.899693	1.02654	0.237738	0.277361	Comorbid (yb)	ZPGI_RELIGATT_single	Religious Attendance
39	1.00061	0.936092	1.06958	0.985766	0.985766	Comorbid (yb)	ZPGI_RISK_single	Risk Tolerance
40	0.750301	0.701549	0.802229	4.52191e-17	3.7984e-16	Comorbid (yb)	ZPGI_SELFHEALTH_single	Self-Rated Health
41	0.866611	0.810761	0.926152	2.465e-05	6.08999e-05	Comorbid (yb)	ZPGI_SELFMATH_single	Self-Rated Math Ability
42	0.727671	0.680055	0.77834	2.63539e-20	3.68955e-19	Comorbid (yb)	ZPGI_SWB_single	Subjective Well-Being
43	1.13308	1.04979	1.22304	0.00134263	0.00360278	Anxiety Only (yc)	Zgad21_impute1	LDAK GAD-7
44	1.14777	1.06201	1.24064	0.000509708	0.00158516	Anxiety Only (yc)	ZLADmeta_impute1	LDAK Lifetime Anxiety Disorder
45	1.08882	1.00849	1.17553	0.0294971	0.0619438	Anxiety Only (yc)	Zphq27_impute1	LDAK PHQ-9
46	1.21186	1.11824	1.31358	2.88106e-06	1.72864e-05	Anxiety Only (yc)	ZSCZ_impute1	LDAK Schizophrenia Diagnosis
47	1.20353	1.11377	1.30078	2.87691e-06	1.72864e-05	Anxiety Only (yc)	ZMDD_impute1	LDAK Major Depressive Disorder
48	1.19707	1.10863	1.29286	4.48778e-06	2.35608e-05	Anxiety Only (yc)	ZNEURO_impute1	LDAK Neuroticism
49	1.01514	0.94028	1.09602	0.700619	0.817389	Anxiety Only (yc)	ZPGI_ACTIVITY_single1	Physical Activity
50	1.18651	1.09815	1.28208	1.49437e-05	6.27636e-05	Anxiety Only (yc)	ZPGI_ADHD_single1	Attention Deficit Hyperactivity Disorder
51	0.97607	0.902813	1.05531	0.542931	0.651518	Anxiety Only (yc)	ZPGI_ADVENTURE_single1	Adventurousness
52	0.861778	0.796967	0.9317	0.000188647	0.000660266	Anxiety Only (yc)	ZPGI_AFB_single1	Age First Birth
53	1.03436	0.95807	1.11669	0.387337	0.536211	Anxiety Only (yc)	ZPGI_ASTECZRHI_single1	Asthma/Eczema/Rhinitis
54	1.04599	0.968337	1.12987	0.253147	0.443007	Anxiety Only (yc)	ZPGI_ASTHMA_single1	Asthma
55	1.0004	0.926066	1.08062	0.991828	0.991828	Anxiety Only (yc)	ZPGI_AUDIT_single1	Alcohol Misuse
56	1.03918	0.962263	1.12227	0.327337	0.487819	Anxiety Only (yc)	ZPGI_BMI_single1	Body Mass Index
57	1.04038	0.963284	1.12361	0.313471	0.487621	Anxiety Only (yc)	ZPGI_CANNABIS_single1	Cannabis Use
58	1.11354	1.03103	1.20271	0.00619276	0.0152998	Anxiety Only (yc)	ZPGI_CPD_single1	Cigarettes per Day
59	0.905045	0.837479	0.977988	0.0116723	0.0272354	Anxiety Only (yc)	ZPGI_CP_single1	Cognitive Performance
60	1.27928	1.18373	1.38276	5.18881e-10	1.08965e-08	Anxiety Only (yc)	ZPGI_DEP_single1	Depressive Symptoms
61	0.994408	0.92102	1.07364	0.885989	0.907599	Anxiety Only (yc)	ZPGI_DPW_single1	Drinks per Week
62	0.844903	0.781648	0.913112	2.13422e-05	8.14885e-05	Anxiety Only (yc)	ZPGI_EA_single1	Educational Attainment
63	1.215	1.12321	1.31455	1.21235e-06	1.01838e-05	Anxiety Only (yc)	ZPGI_EVERSMOKE_single1	Ever Smoker
64	1.06944	0.989929	1.15536	0.0885382	0.169027	Anxiety Only (yc)	ZPGI_EXTRA_single1	Extraversion
65	0.873469	0.809103	0.942892	0.000528386	0.00158516	Anxiety Only (yc)	ZPGI_FAMSAT_single1	Life Satisfaction - Family
66	0.960514	0.889379	1.03728	0.304567	0.487621	Anxiety Only (yc)	ZPGI_FRIENDSAT_single1	Life Satisfaction - Friend
67	0.991988	0.918931	1.07082	0.836651	0.901009	Anxiety Only (yc)	ZPGI_HAYFEVER_single1	Hayfever (Allergic Rhinitis)
68	0.993383	0.919292	1.0734	0.866629	0.907599	Anxiety Only (yc)	ZPGI_HEIGHT_single1	Height
69	0.80746	0.746393	0.873337	9.39445e-08	1.31522e-06	Anxiety Only (yc)	ZPGI_HIGHMATH_single1	Highest Math
70	0.962464	0.89013	1.04058	0.336828	0.487819	Anxiety Only (yc)	ZPGI_LEFTOUT_single1	Left Out of Social Activity
71	0.976069	0.903408	1.05449	0.539164	0.651518	Anxiety Only (yc)	ZPGI_MENARCHE_single1	Age First Menses
72	1.04121	0.963865	1.12474	0.305024	0.487621	Anxiety Only (yc)	ZPGI_MIGRAINE_single1	Migraine
73	0.986948	0.913136	1.06684	0.740586	0.840665	Anxiety Only (yc)	ZPGI_MORNING_single1	Morning Person
74	1.00885	0.934347	1.08937	0.821924	0.901009	Anxiety Only (yc)	ZPGI_NARCIS_single1	Narcissism
75	0.936795	0.866727	1.01247	0.0995723	0.181828	Anxiety Only (yc)	ZPGI_NEARSIGHTED_single1	Nearsightedness
76	1.03377	0.957475	1.11615	0.395775	0.536211	Anxiety Only (yc)	ZPGI_NEBwomen_single1	Number Ever Born (women)
77	1.19787	1.10847	1.29473	5.18388e-06	2.41915e-05	Anxiety Only (yc)	ZPGI_NEURO_single1	Neuroticism
78	1.13353	1.0498	1.22402	0.00137249	0.00360278	Anxiety Only (yc)	ZPGI_OPEN_single1	Openness
79	1.02537	0.948993	1.10792	0.52587	0.651518	Anxiety Only (yc)	ZPGI_READING_single1	Childhood Reading
80	0.92067	0.852039	0.994719	0.0363535	0.0727071	Anxiety Only (yc)	ZPGI_RELIGATT_single1	Religious Attendance
81	0.970202	0.897549	1.04873	0.446138	0.585557	Anxiety Only (yc)	ZPGI_RISK_single1	Risk Tolerance
82	0.75397	0.696711	0.815731	2.21404e-12	9.29899e-11	Anxiety Only (yc)	ZPGI_SELFHEALTH_single1	Self-Rated Health
83	0.914272	0.845773	0.98817	0.0239351	0.0529092	Anxiety Only (yc)	ZPGI_SELFMATH_single1	Self-Rated Math Ability
84	0.821656	0.759677	0.888455	8.73967e-07	9.17665e-06	Anxiety Only (yc)	ZPGI_SWB_single1	Subjective Well-Being
85	1.16198	1.06058	1.27312	0.00127139	0.00410756	Depression Only (yd)	Zgad21_impute2	LDAK GAD-7
86	1.23337	1.12286	1.35516	1.22487e-05	0.000128612	Depression Only (yd)	ZLADmeta_impute2	LDAK Lifetime Anxiety Disorder
87	1.18557	1.08094	1.30032	0.000304198	0.00144562	Depression Only (yd)	Zphq27_impute2	LDAK PHQ-9
88	1.22948	1.11577	1.35519	3.09219e-05	0.000227809	Depression Only (yd)	ZSCZ_impute2	LDAK Schizophrenia Diagnosis
89	1.28456	1.17065	1.40988	1.29209e-07	3.41621e-06	Depression Only (yd)	ZMDD_impute2	LDAK Major Depressive Disorder
90	1.16874	1.06562	1.28219	0.000952779	0.00363788	Depression Only (yd)	ZNEURO_impute2	LDAK Neuroticism
91	0.938278	0.855298	1.02937	0.177583	0.310771	Depression Only (yd)	ZPGI_ACTIVITY_single2	Physical Activity
92	1.1335	1.03256	1.24441	0.00847688	0.0237353	Depression Only (yd)	ZPGI_ADHD_single2	Attention Deficit Hyperactivity Disorder
93	0.94788	0.862871	1.04126	0.264113	0.357831	Depression Only (yd)	ZPGI_ADVENTURE_single2	Adventurousness
94	0.851143	0.774569	0.935132	0.000795776	0.00334226	Depression Only (yd)	ZPGI_AFB_single2	Age First Birth
95	0.989363	0.902318	1.08469	0.819836	0.839832	Depression Only (yd)	ZPGI_ASTECZRHI_single2	Asthma/Eczema/Rhinitis
96	1.03305	0.941018	1.13407	0.494484	0.593381	Depression Only (yd)	ZPGI_ASTHMA_single2	Asthma
97	1.01103	0.921044	1.10973	0.817442	0.839832	Depression Only (yd)	ZPGI_AUDIT_single2	Alcohol Misuse
98	1.04713	0.954237	1.14914	0.331323	0.421683	Depression Only (yd)	ZPGI_BMI_single2	Body Mass Index
99	1.06001	0.966165	1.16295	0.217737	0.338701	Depression Only (yd)	ZPGI_CANNABIS_single2	Cannabis Use
100	1.02343	0.932592	1.12306	0.625106	0.690907	Depression Only (yd)	ZPGI_CPD_single2	Cigarettes per Day
101	0.910606	0.829572	0.999457	0.0487673	0.11379	Depression Only (yd)	ZPGI_CP_single2	Cognitive Performance
102	1.28379	1.16926	1.40968	1.62677e-07	3.41621e-06	Depression Only (yd)	ZPGI_DEP_single2	Depressive Symptoms
103	1.01725	0.926732	1.11662	0.719092	0.774407	Depression Only (yd)	ZPGI_DPW_single2	Drinks per Week
104	0.908365	0.826877	0.997744	0.0448694	0.110854	Depression Only (yd)	ZPGI_EA_single2	Educational Attainment
105	1.22306	1.11239	1.34516	3.25441e-05	0.000227809	Depression Only (yd)	ZPGI_EVERSMOKE_single2	Ever Smoker
106	1.06109	0.966453	1.16499	0.213399	0.338701	Depression Only (yd)	ZPGI_EXTRA_single2	Extraversion
107	0.932749	0.850535	1.02298	0.139291	0.265919	Depression Only (yd)	ZPGI_FAMSAT_single2	Life Satisfaction - Family
108	0.888148	0.809458	0.974367	0.012145	0.0318806	Depression Only (yd)	ZPGI_FRIENDSAT_single2	Life Satisfaction - Friend
109	0.937502	0.855506	1.02723	0.166641	0.304301	Depression Only (yd)	ZPGI_HAYFEVER_single2	Hayfever (Allergic Rhinitis)
110	0.944508	0.860454	1.03662	0.229498	0.344247	Depression Only (yd)	ZPGI_HEIGHT_single2	Height
111	0.872395	0.793773	0.958678	0.00457901	0.013737	Depression Only (yd)	ZPGI_HIGHMATH_single2	Highest Math
112	0.855077	0.777692	0.939895	0.00119439	0.00410756	Depression Only (yd)	ZPGI_LEFTOUT_single2	Left Out of Social Activity
113	0.92909	0.846537	1.01954	0.120989	0.254078	Depression Only (yd)	ZPGI_MENARCHE_single2	Age First Menses
114	1.06327	0.969027	1.16664	0.195001	0.327602	Depression Only (yd)	ZPGI_MIGRAINE_single2	Migraine
115	1.05847	0.963253	1.1634	0.238004	0.344696	Depression Only (yd)	ZPGI_MORNING_single2	Morning Person
116	1.03033	0.938893	1.13082	0.52887	0.600339	Depression Only (yd)	ZPGI_NARCIS_single2	Narcissism
117	0.947418	0.863203	1.03978	0.255187	0.357261	Depression Only (yd)	ZPGI_NEARSIGHTED_single2	Nearsightedness
118	1.08389	0.988344	1.18866	0.0870474	0.192421	Depression Only (yd)	ZPGI_NEBwomen_single2	Number Ever Born (women)
119	1.18915	1.0833	1.30558	0.00027364	0.00144562	Depression Only (yd)	ZPGI_NEURO_single2	Neuroticism
120	1.05129	0.958197	1.15344	0.290359	0.381096	Depression Only (yd)	ZPGI_OPEN_single2	Openness
121	1.04234	0.949635	1.14414	0.382913	0.47301	Depression Only (yd)	ZPGI_READING_single2	Childhood Reading
122	1.03053	0.938502	1.13157	0.52853	0.600339	Depression Only (yd)	ZPGI_RELIGATT_single2	Religious Attendance
123	1.00658	0.916218	1.10586	0.891342	0.891342	Depression Only (yd)	ZPGI_RISK_single2	Risk Tolerance
124	0.840656	0.764928	0.92375	0.000309777	0.00144562	Depression Only (yd)	ZPGI_SELFHEALTH_single2	Self-Rated Health
125	0.929738	0.846608	1.02091	0.127108	0.254215	Depression Only (yd)	ZPGI_SELFMATH_single2	Self-Rated Math Ability
126	0.792632	0.721194	0.870862	1.35432e-06	1.89604e-05	Depression Only (yd)	ZPGI_SWB_single2	Subjective Well-Being
127	1.10361	1.04583	1.16465	0.000328568	0.00172498	Medication Only (yf)	Zgad21_impute3	LDAK GAD-7
128	1.11695	1.05696	1.18048	8.74092e-05	0.000611864	Medication Only (yf)	ZLADmeta_impute3	LDAK Lifetime Anxiety Disorder
129	1.09477	1.03694	1.15587	0.00107809	0.00377333	Medication Only (yf)	Zphq27_impute3	LDAK PHQ-9
130	1.10682	1.04603	1.17122	0.000432357	0.00201767	Medication Only (yf)	ZSCZ_impute3	LDAK Schizophrenia Diagnosis
131	1.17662	1.11378	1.24317	6.56377e-09	1.37839e-07	Medication Only (yf)	ZMDD_impute3	LDAK Major Depressive Disorder
132	1.15948	1.09831	1.22424	9.07141e-08	1.27e-06	Medication Only (yf)	ZNEURO_impute3	LDAK Neuroticism
133	0.944712	0.894745	0.997446	0.0401712	0.0766904	Medication Only (yf)	ZPGI_ACTIVITY_single3	Physical Activity
134	1.04077	0.985497	1.09915	0.151245	0.23527	Medication Only (yf)	ZPGI_ADHD_single3	Attention Deficit Hyperactivity Disorder
135	1.0346	0.979286	1.09309	0.22515	0.337725	Medication Only (yf)	ZPGI_ADVENTURE_single3	Adventurousness
136	0.909087	0.860609	0.960226	0.000645963	0.00271304	Medication Only (yf)	ZPGI_AFB_single3	Age First Birth
137	1.07377	1.01743	1.13327	0.0096592	0.02164	Medication Only (yf)	ZPGI_ASTECZRHI_single3	Asthma/Eczema/Rhinitis
138	1.0702	1.01337	1.13027	0.0148412	0.0296824	Medication Only (yf)	ZPGI_ASTHMA_single3	Asthma
139	0.979665	0.927548	1.03468	0.461188	0.569703	Medication Only (yf)	ZPGI_AUDIT_single3	Alcohol Misuse
140	1.0144	0.96073	1.07108	0.60624	0.70728	Medication Only (yf)	ZPGI_BMI_single3	Body Mass Index
141	1.00812	0.954904	1.06427	0.770073	0.792077	Medication Only (yf)	ZPGI_CANNABIS_single3	Cannabis Use
142	1.07428	1.01745	1.13433	0.00978952	0.02164	Medication Only (yf)	ZPGI_CPD_single3	Cigarettes per Day
143	0.926136	0.876777	0.978222	0.00600273	0.0168076	Medication Only (yf)	ZPGI_CP_single3	Cognitive Performance
144	1.19282	1.12928	1.26008	2.83964e-10	1.19265e-08	Medication Only (yf)	ZPGI_DEP_single3	Depressive Symptoms
145	1.00806	0.95449	1.06464	0.773218	0.792077	Medication Only (yf)	ZPGI_DPW_single3	Drinks per Week
146	0.915661	0.866646	0.967371	0.00168048	0.00542926	Medication Only (yf)	ZPGI_EA_single3	Educational Attainment
147	1.07806	1.02037	1.13911	0.00742896	0.0183539	Medication Only (yf)	ZPGI_EVERSMOKE_single3	Ever Smoker
148	0.969242	0.917244	1.02413	0.266525	0.373134	Medication Only (yf)	ZPGI_EXTRA_single3	Extraversion
149	0.959875	0.909205	1.01335	0.13878	0.224182	Medication Only (yf)	ZPGI_FAMSAT_single3	Life Satisfaction - Family
150	1.01099	0.957663	1.06727	0.692537	0.745809	Medication Only (yf)	ZPGI_FRIENDSAT_single3	Life Satisfaction - Friend
151	1.02613	0.9724	1.08285	0.347271	0.456665	Medication Only (yf)	ZPGI_HAYFEVER_single3	Hayfever (Allergic Rhinitis)
152	0.967526	0.915967	1.02195	0.237166	0.343482	Medication Only (yf)	ZPGI_HEIGHT_single3	Height
153	0.909904	0.860983	0.961517	0.000803373	0.00306742	Medication Only (yf)	ZPGI_HIGHMATH_single3	Highest Math
154	0.932846	0.8826	0.985885	0.0137958	0.0289712	Medication Only (yf)	ZPGI_LEFTOUT_single3	Left Out of Social Activity
155	1.0257	0.971415	1.08303	0.360296	0.458559	Medication Only (yf)	ZPGI_MENARCHE_single3	Age First Menses
156	1.04955	0.994495	1.10766	0.0785493	0.137461	Medication Only (yf)	ZPGI_MIGRAINE_single3	Migraine
157	0.994065	0.940881	1.05031	0.832018	0.832018	Medication Only (yf)	ZPGI_MORNING_single3	Morning Person
158	0.988601	0.936421	1.0437	0.678576	0.745809	Medication Only (yf)	ZPGI_NARCIS_single3	Narcissism
159	1.02646	0.971985	1.08402	0.347936	0.456665	Medication Only (yf)	ZPGI_NEARSIGHTED_single3	Nearsightedness
160	1.01183	0.958514	1.0681	0.670278	0.745809	Medication Only (yf)	ZPGI_NEBwomen_single3	Number Ever Born (women)
161	1.12275	1.06287	1.18611	3.51776e-05	0.000369365	Medication Only (yf)	ZPGI_NEURO_single3	Neuroticism
162	1.07905	1.02163	1.13975	0.00641066	0.016828	Medication Only (yf)	ZPGI_OPEN_single3	Openness
163	0.947448	0.896899	1.00081	0.0535418	0.097772	Medication Only (yf)	ZPGI_READING_single3	Childhood Reading
164	0.95893	0.907959	1.01272	0.132161	0.22203	Medication Only (yf)	ZPGI_RELIGATT_single3	Religious Attendance
165	1.0197	0.965143	1.07736	0.486855	0.584226	Medication Only (yf)	ZPGI_RISK_single3	Risk Tolerance
166	0.891964	0.843762	0.942835	5.41034e-05	0.000454469	Medication Only (yf)	ZPGI_SELFHEALTH_single3	Self-Rated Health
167	0.925219	0.876088	0.977026	0.00520196	0.0156059	Medication Only (yf)	ZPGI_SELFMATH_single3	Self-Rated Math Ability
168	0.903528	0.854983	0.954736	0.000313379	0.00172498	Medication Only (yf)	ZPGI_SWB_single3	Subjective Well-Being

## Sheet: Table S4
	Table S4. Sample-size and R2 for Regression Models with Individual PGS Predictors.
	Full model equals base model plus PGS-predictor.
Column1	Polygenic Score	Comorbid N full model	Comorbid R2 full model	Anxiety Only N full model	Anxiety Only R2 full model	Depression Only N full model	Depression Only R2 full model	Medication Only N full model	Medication Only R2 full model	Comorbid N base-model	Comorbid R2 base-model	Anxiety Only N base-model	Anxiety Only R2 base-model	Depression Only N base-model	Depression Only R2 base-model	Medication Only N base-model	Medication Only R2 base-model	Delta Comorbid	Delta Anxiety Only	Delta Depression Only	Delta Medication Only
1	ACTIVITY: Physical Activity	9997	0.0419898	9687	0.0230728	9453	0.0360287	10562	0.0426222	9997	0.0412504	9687	0.0230359	9453	0.0354574	10562	0.0419418	0.000739453	3.68333e-05	0.000571297	0.000680448
2	ADHD: Attention Deficit Hyperactivity Disorder	9997	0.048951	9687	0.0277061	9453	0.0376373	10562	0.0422746	9997	0.0412504	9687	0.0230359	9453	0.0354574	10562	0.0419418	0.00770062	0.00467014	0.00217988	0.000332839
3	ADVENTURE: Adventurousness	9997	0.0419289	9687	0.0231281	9453	0.0358496	10562	0.0421796	9997	0.0412504	9687	0.0230359	9453	0.0354574	10562	0.0419418	0.000678539	9.21969e-05	0.000392158	0.000237839
4	AFB: Age First Birth	9997	0.0462058	9687	0.0265182	9453	0.0390016	10562	0.0438248	9997	0.0412504	9687	0.0230359	9453	0.0354574	10562	0.0419418	0.00495541	0.00348229	0.00354425	0.00188304
5	ASTECZRHI: Asthma/Eczema/Rhinitis	9997	0.0425439	9687	0.0232221	9453	0.0354737	10562	0.0430243	9997	0.0412504	9687	0.0230359	9453	0.0354574	10562	0.0419418	0.00129353	0.000186133	1.63158e-05	0.00108253
6	ASTHMA: Asthma	9997	0.0423161	9687	0.0233612	9453	0.0356042	10562	0.0429014	9997	0.0412504	9687	0.0230359	9453	0.0354574	10562	0.0419418	0.00106576	0.000325262	0.000146776	0.000959607
7	AUDIT: Alcohol Misuse	9997	0.041852	9687	0.023036	9453	0.0354742	10562	0.0420295	9997	0.0412504	9687	0.0230359	9453	0.0354574	10562	0.0419418	0.000601597	2.61348e-08	1.67563e-05	8.77637e-05
8	BMI: Body Mass Index	9997	0.0440716	9687	0.023275	9453	0.0357543	10562	0.0419847	9997	0.0412504	9687	0.0230359	9453	0.0354574	10562	0.0419418	0.00282118	0.000239039	0.000296862	4.29363e-05
9	CANNABIS: Cannabis Use	9997	0.0413409	9687	0.023289	9453	0.035935	10562	0.0419556	9997	0.0412504	9687	0.0230359	9453	0.0354574	10562	0.0419418	9.05459e-05	0.000253056	0.000477616	1.38037e-05
10	CPD: Cigarettes per Day	9997	0.0416161	9687	0.024903	9453	0.0355325	10562	0.0430205	9997	0.0412504	9687	0.0230359	9453	0.0354574	10562	0.0419418	0.00036575	0.00186707	7.50747e-05	0.00107876
11	CP: Cognitive Performance	9997	0.0439641	9687	0.0246213	9453	0.0366794	10562	0.0431625	9997	0.0412504	9687	0.0230359	9453	0.0354574	10562	0.0419418	0.00271376	0.0015854	0.00122203	0.00122074
12	DEP: Depressive Symptoms	9997	0.0723708	9687	0.032673	9453	0.0440826	10562	0.0483889	9997	0.0412504	9687	0.0230359	9453	0.0354574	10562	0.0419418	0.0311205	0.00963702	0.00862521	0.0064471
13	DPW: Drinks per Week	9997	0.0414017	9687	0.0230411	9453	0.0354981	10562	0.0419552	9997	0.0412504	9687	0.0230359	9453	0.0354574	10562	0.0419418	0.000151357	5.12186e-06	4.06852e-05	1.3419e-05
14	EA: Educational Attainment	9997	0.0477396	9687	0.0275504	9453	0.0367241	10562	0.0435388	9997	0.0412504	9687	0.0230359	9453	0.0354574	10562	0.0419418	0.00648918	0.0045145	0.00126672	0.00159698
15	EVERSMOKE: Ever Smoker	9997	0.0471733	9687	0.0289261	9453	0.0409127	10562	0.0431013	9997	0.0412504	9687	0.0230359	9453	0.0354574	10562	0.0419418	0.00592296	0.00589014	0.00545533	0.00115956
16	EXTRA: Exraversion	9997	0.0412578	9687	0.0237586	9453	0.0359442	10562	0.0421414	9997	0.0412504	9687	0.0230359	9453	0.0354574	10562	0.0419418	7.40686e-06	0.000722628	0.000486801	0.000199583
17	FAMSAT: Life Satisfaction - Family	9997	0.0470502	9687	0.0260293	9453	0.0361442	10562	0.0422959	9997	0.0412504	9687	0.0230359	9453	0.0354574	10562	0.0419418	0.00579987	0.00299335	0.000686845	0.000354121
18	FRIENDSAT: Life Satisfaction - Friend	9997	0.0445992	9687	0.0232986	9453	0.0374374	10562	0.041967	9997	0.0412504	9687	0.0230359	9453	0.0354574	10562	0.0419418	0.00334877	0.000262681	0.00198004	2.52645e-05
19	LDAK-GAD-7: Generalized Anxiety Disorder Questionnaire	9949	0.0503959	9637	0.0259653	9407	0.0389162	10512	0.0440644	9997	0.0412504	9687	0.0230359	9453	0.0354574	10562	0.0419418	0.00914555	0.00292936	0.00345877	0.00212262
20	HAYFEVER: Hayfever (Allergic Rhinitis)	9997	0.0417803	9687	0.0230465	9453	0.0360594	10562	0.0420845	9997	0.0412504	9687	0.0230359	9453	0.0354574	10562	0.0419418	0.000529872	1.05913e-05	0.000602031	0.000142769
21	HEIGHT: Height	9997	0.0412515	9687	0.023043	9453	0.0359119	10562	0.0421676	9997	0.0412504	9687	0.0230359	9453	0.0354574	10562	0.0419418	1.16355e-06	7.02712e-06	0.000454483	0.000225872
22	HIGHMATH: Highest Math	9997	0.0484603	9687	0.0301653	9453	0.0379885	10562	0.0437601	9997	0.0412504	9687	0.0230359	9453	0.0354574	10562	0.0419418	0.00720992	0.00712935	0.0025311	0.00181837
23	LDAK-LAD: Lifetime Anxiety Disorder	9947	0.0559309	9636	0.0264126	9406	0.0417085	10511	0.0444564	9997	0.0412504	9687	0.0230359	9453	0.0354574	10562	0.0419418	0.0146805	0.00337668	0.00625112	0.00251466
24	LEFTOUT: Left Out of Social Activity	9997	0.0441534	9687	0.0232659	9453	0.038771	10562	0.0429226	9997	0.0412504	9687	0.0230359	9453	0.0354574	10562	0.0419418	0.002903	0.000229925	0.00331363	0.000980851
25	LDAK-MDD: Major Depressive Disorder	9946	0.0609396	9636	0.0286558	9405	0.0444554	10506	0.0471734	9997	0.0412504	9687	0.0230359	9453	0.0354574	10562	0.0419418	0.0196892	0.00561987	0.00899805	0.00523161
26	MENARCHE: Age First Menses	9997	0.042922	9687	0.0231299	9453	0.0362143	10562	0.042077	9997	0.0412504	9687	0.0230359	9453	0.0354574	10562	0.0419418	0.00167161	9.39745e-05	0.000756931	0.000135223
27	MIGRAINE: Migraine	9997	0.0423371	9687	0.023298	9453	0.0359854	10562	0.0424418	9997	0.0412504	9687	0.0230359	9453	0.0354574	10562	0.0419418	0.00108677	0.000262053	0.000527954	0.000500027
28	MORNING: Morning Person	9997	0.0436361	9687	0.0230632	9453	0.035896	10562	0.041949	9997	0.0412504	9687	0.0230359	9453	0.0354574	10562	0.0419418	0.00238568	2.7302e-05	0.000438562	7.26988e-06
29	NARCIS: Narcissism	9997	0.0415605	9687	0.0230486	9453	0.0355822	10562	0.0419695	9997	0.0412504	9687	0.0230359	9453	0.0354574	10562	0.0419418	0.000310085	1.26219e-05	0.000124769	2.77504e-05
30	NEARSIGHTED: Nearsightedness	9997	0.0415505	9687	0.0237119	9453	0.0358647	10562	0.0420842	9997	0.0412504	9687	0.0230359	9453	0.0354574	10562	0.0419418	0.00030013	0.000675973	0.000407276	0.000142378
31	NEBwomen: Number Ever Born (women)	9997	0.041803	9687	0.0232156	9453	0.0363779	10562	0.0419711	9997	0.0412504	9687	0.0230359	9453	0.0354574	10562	0.0419418	0.000552573	0.000179647	0.000920544	2.92929e-05
32	LDAK-NEURO: Neuroticism	9950	0.0539875	9638	0.0286819	9408	0.0391	10513	0.0466167	9997	0.0412504	9687	0.0230359	9453	0.0354574	10562	0.0419418	0.0127371	0.00564596	0.00364264	0.00467493
33	NEURO: Neuroticism	9997	0.0522449	9687	0.0282277	9453	0.03963	10562	0.0447131	9997	0.0412504	9687	0.0230359	9453	0.0354574	10562	0.0419418	0.0109945	0.00519173	0.00417263	0.00277132
34	OPEN: Openness	9997	0.0428063	9687	0.0255888	9453	0.035809	10562	0.0431434	9997	0.0412504	9687	0.0230359	9453	0.0354574	10562	0.0419418	0.00155592	0.00255282	0.000351574	0.00120164
35	LDAK-PHQ-9: Patient Health Questionnaire	9950	0.0514218	9638	0.0245708	9408	0.0397511	10512	0.0436626	9997	0.0412504	9687	0.0230359	9453	0.0354574	10562	0.0419418	0.0101714	0.00153484	0.00429372	0.00172079
36	READING: Childhood Reading	9997	0.0412653	9687	0.0231362	9453	0.0356968	10562	0.0425442	9997	0.0412504	9687	0.0230359	9453	0.0354574	10562	0.0419418	1.4881e-05	0.000100251	0.000239452	0.000602417
37	RELIGATT: Religious Attendance	9997	0.0415326	9687	0.0241284	9453	0.0355823	10562	0.0423082	9997	0.0412504	9687	0.0230359	9453	0.0354574	10562	0.0419418	0.000282178	0.00109243	0.000124911	0.000366465
38	RISK: Risk Tolerance	9997	0.0412504	9687	0.0231805	9453	0.0354633	10562	0.0420199	9997	0.0412504	9687	0.0230359	9453	0.0354574	10562	0.0419418	6.44084e-08	0.000144602	5.86887e-06	7.81333e-05
39	LDAK-SCZ: Schizophrenia Diagnosis	9950	0.0515811	9638	0.0288918	9408	0.0411441	10513	0.0439733	9997	0.0412504	9687	0.0230359	9453	0.0354574	10562	0.0419418	0.0103308	0.0058559	0.00568674	0.00203155
40	SELFHEALTH: Self-Rated Health	9997	0.0556501	9687	0.0353803	9453	0.0395537	10562	0.0445801	9997	0.0412504	9687	0.0230359	9453	0.0354574	10562	0.0419418	0.0143998	0.0123444	0.00409626	0.00263828
41	SELFMATH: Self-Rated Math Ability	9997	0.0448633	9687	0.0243085	9453	0.0361899	10562	0.0432052	9997	0.0412504	9687	0.0230359	9453	0.0354574	10562	0.0419418	0.00361288	0.00127258	0.000732502	0.00126343
42	SWB: Subjective Well-Being	9997	0.0587684	9687	0.0290967	9453	0.0428392	10562	0.0440447	9997	0.0412504	9687	0.0230359	9453	0.0354574	10562	0.0419418	0.017518	0.0060608	0.00738177	0.00210293

## Sheet: Table S5
	Table S5.	Diagnostically defined (ICD) outcome groups. P-values and Adjusted Odds ratios per Standard Deviation with 95% Confidence Intervals for Regression Models with Individual PGS Predictors.
Column1	OR	2.5 %	97.5 %	p	adj. p-values	group	PGS	label
18	1.70185513979825	1.52739821846204	1.89740697755821	0.000000000000000000000718186866527114	3.01638e-20	Comorbid anx & dep diag	ZPGI_DEP_single	Depressive Symptoms
42	0.609893944690205	0.54605402298381	0.680608332177147	0.0000000000000000013404813614115	2.81501e-17	Comorbid anx & dep diag	ZPGI_SWB_single	Subjective Well-Being
5	1.58869270145236	1.42570848661103	1.77152361344052	0.0000000000000000638310150284807	8.93634e-16	Comorbid anx & dep diag	ZMDD_impute	LDAK Major Depressive Disorder
2	1.50560449081724	1.35026792567407	1.67987871802373	0.00000000000020464087218618	2.14873e-12	Comorbid anx & dep diag	ZLADmeta_impute	LDAK Lifetime Anxiety Disorder
6	1.46429291659607	1.31578561987042	1.63053701871408	0.00000000000312289001268604	2.62323e-11	Comorbid anx & dep diag	ZNEURO_impute	LDAK Neuroticism
3	1.45474646461681	1.30686616620308	1.61994642993724	0.000000000007735992067702	5.41519e-11	Comorbid anx & dep diag	Zphq27_impute	LDAK PHQ-9
4	1.44295740612853	1.29121547166475	1.61328985404169	0.000000000107240218915191	6.21497e-10	Comorbid anx & dep diag	ZSCZ_impute	LDAK Schizophrenia Diagnosis
35	1.43067025075781	1.28323811758192	1.59582804112401	0.000000000118380460220806	6.21497e-10	Comorbid anx & dep diag	ZPGI_NEURO_single	Neuroticism
40	0.705865381421678	0.633088154587127	0.786694580009702	0.000000000323461148802898	1.50949e-09	Comorbid anx & dep diag	ZPGI_SELFHEALTH_single	Self-Rated Health
1	1.33245236515493	1.1984641211161	1.48185431256822	0.000000114609741922631	4.81361e-07	Comorbid anx & dep diag	Zgad21_impute	LDAK GAD-7
23	0.764781202774233	0.687997190220969	0.850029015415208	0.000000664170545847495	2.53592e-06	Comorbid anx & dep diag	ZPGI_FAMSAT_single	Life Satisfaction - Family
8	1.26894539683929	1.13902228708667	1.41390437777581	0.0000156179806084729	5.46629e-05	Comorbid anx & dep diag	ZPGI_ADHD_single	Attention Deficit Hyperactivity Disorder
21	1.26677033860253	1.13452398910385	1.41512250081124	0.0000272754359346297	8.81206e-05	Comorbid anx & dep diag	ZPGI_EVERSMOKE_single	Ever Smoker
27	0.806069456886239	0.722408893724939	0.899179002962379	0.000112754695660801	0.000338264	Comorbid anx & dep diag	ZPGI_HIGHMATH_single	Highest Math
10	0.810418154784016	0.726820450622169	0.903360795568762	0.000150564523834252	0.000421581	Comorbid anx & dep diag	ZPGI_AFB_single	Age First Birth
28	0.81134848224302	0.727060559458172	0.905007549361626	0.000181163526571996	0.000475554	Comorbid anx & dep diag	ZPGI_LEFTOUT_single	Left Out of Social Activity
30	1.20830091706154	1.08535763432377	1.34532091456441	0.000550334709683681	0.00135965	Comorbid anx & dep diag	ZPGI_MIGRAINE_single	Migraine
24	0.83940113373774	0.754830587915122	0.933280173710463	0.00121920141527584	0.0028448	Comorbid anx & dep diag	ZPGI_FRIENDSAT_single	Life Satisfaction - Friend
20	0.842281670245171	0.755117291341941	0.939271937533442	0.00204529664591152	0.00452118	Comorbid anx & dep diag	ZPGI_EA_single	Educational Attainment
14	1.13201570222233	1.01712877792115	1.26009621467911	0.0232279690589472	0.0487787	Comorbid anx & dep diag	ZPGI_BMI_single	Body Mass Index
41	0.896708284074575	0.805086517070504	0.998518016438852	0.0471312082711921	0.0942624	Comorbid anx & dep diag	ZPGI_SELFMATH_single	Self-Rated Math Ability
36	1.11055022884086	0.99815979696808	1.23571392806984	0.0541495316744211	0.103376	Comorbid anx & dep diag	ZPGI_OPEN_single	Openness
32	0.904871136943972	0.813698559988239	1.00636813201343	0.0651488731359901	0.118968	Comorbid anx & dep diag	ZPGI_NARCIS_single	Narcissism
31	0.920732190343995	0.827281275925536	1.02492722652649	0.130709092709108	0.228741	Comorbid anx & dep diag	ZPGI_MORNING_single	Morning Person
33	0.922225895149388	0.828087731053284	1.02697132639521	0.140282187439522	0.235674	Comorbid anx & dep diag	ZPGI_NEARSIGHTED_single	Nearsightedness
29	0.932486150611707	0.83760120128393	1.03797795759713	0.201348614739556	0.314446	Comorbid anx & dep diag	ZPGI_MENARCHE_single	Age First Menses
17	0.933267681815	0.838116211043911	1.03920629689202	0.208013572282663	0.314446	Comorbid anx & dep diag	ZPGI_CP_single	Cognitive Performance
13	0.933798459140422	0.838941710464665	1.03918445689705	0.209630575298407	0.314446	Comorbid anx & dep diag	ZPGI_AUDIT_single	Alcohol Misuse
15	1.05807818825364	0.950619721161215	1.17759683579659	0.30125793767392	0.431498	Comorbid anx & dep diag	ZPGI_CANNABIS_single	Cannabis Use
16	1.05725400488496	0.949843079144775	1.17674554135405	0.308212594828783	0.431498	Comorbid anx & dep diag	ZPGI_CPD_single	Cigarettes per Day
26	1.05578463587141	0.948664234520581	1.17501176794789	0.319914058564717	0.433432	Comorbid anx & dep diag	ZPGI_HEIGHT_single	Height
38	0.951519201755614	0.854583763920041	1.05927617581906	0.364194992632495	0.478006	Comorbid anx & dep diag	ZPGI_RELIGATT_single	Religious Attendance
22	1.04780657011787	0.94136702867255	1.16615344316725	0.39252627459676	0.499579	Comorbid anx & dep diag	ZPGI_EXTRA_single	Extraversion
11	1.04287335559819	0.938710335043254	1.15854530195376	0.43409908875556	0.53624	Comorbid anx & dep diag	ZPGI_ASTECZRHI_single	Asthma/Eczema/Rhinitis
34	1.03761814928725	0.933290870702017	1.1535830349497	0.494486164663789	0.593383	Comorbid anx & dep diag	ZPGI_NEBwomen_single	Number Ever Born (women)
19	0.970188949829304	0.871903414358896	1.0794869651323	0.578480981125771	0.674894	Comorbid anx & dep diag	ZPGI_DPW_single	Drinks per Week
12	1.02449416665696	0.920592755488384	1.14012669002529	0.657330669191456	0.729515	Comorbid anx & dep diag	ZPGI_ASTHMA_single	Asthma
25	1.02380685709311	0.921865968964766	1.13695093563377	0.660036992754103	0.729515	Comorbid anx & dep diag	ZPGI_HAYFEVER_single	Hayfever (Allergic Rhinitis)
37	0.978538205923141	0.879065651123822	1.08926994454911	0.691565526500128	0.744763	Comorbid anx & dep diag	ZPGI_READING_single	Childhood Reading
9	0.98144989332525	0.880436556044753	1.09418059942352	0.735542518008596	0.77232	Comorbid anx & dep diag	ZPGI_ADVENTURE_single	Adventurousness
39	1.00592531912387	0.902191136949776	1.12165168031151	0.91527889868495	0.937603	Comorbid anx & dep diag	ZPGI_RISK_single	Risk Tolerance
7	0.99700281638632	0.896079564520492	1.10931970944116	0.956037423376257	0.956037	Comorbid anx & dep diag	ZPGI_ACTIVITY_single	Physical Activity
44	1.41216206318508	1.24678087149433	1.60024300125492	0.0000000591401640312281	2.48389e-06	anxiety diag	ZLADmeta_impute1	LDAK Lifetime Anxiety Disorder
60	1.39336771819888	1.23109424106321	1.5773158668306	0.000000153756009954644	2.72153e-06	anxiety diag	ZPGI_DEP_single1	Depressive Symptoms
47	1.38765226930575	1.22680604321144	1.57021989602517	0.000000194395251495481	2.72153e-06	anxiety diag	ZMDD_impute1	LDAK Major Depressive Disorder
77	1.37155589039483	1.21173775957385	1.55314968557091	0.000000602930611549436	5.76502e-06	anxiety diag	ZPGI_NEURO_single1	Neuroticism
48	1.36445069916588	1.20720187744112	1.54293243536754	0.000000686312061688316	5.76502e-06	anxiety diag	ZNEURO_impute1	LDAK Neuroticism
82	0.734062634045246	0.647674688236375	0.831704719432535	0.00000125546719712178	8.78827e-06	anxiety diag	ZPGI_SELFHEALTH_single1	Self-Rated Health
46	1.35370251541871	1.19059831121765	1.53989206252933	0.00000392221021826878	2.35333e-05	anxiety diag	ZSCZ_impute1	LDAK Schizophrenia Diagnosis
84	0.812885579670452	0.717897483027184	0.919994780997955	0.00105840028632652	0.00550323	anxiety diag	ZPGI_SWB_single1	Subjective Well-Being
69	0.813073898799426	0.717446766505907	0.921299996309902	0.00117926264272262	0.00550323	anxiety diag	ZPGI_HIGHMATH_single1	Highest Math
83	0.820075581365782	0.724443711865259	0.928036791562402	0.00168965854867693	0.00709657	anxiety diag	ZPGI_SELFMATH_single1	Self-Rated Math Ability
52	0.821950831100363	0.725838410283681	0.930532296086247	0.001972589237454	0.0075317	anxiety diag	ZPGI_AFB_single1	Age First Birth
43	1.2078310804384	1.06982045294982	1.36369799938334	0.00228734921604462	0.00800572	anxiety diag	Zgad21_impute1	LDAK GAD-7
49	0.835943080746275	0.740210435801516	0.944046414115744	0.00387485999505356	0.0125188	anxiety diag	ZPGI_ACTIVITY_single1	Physical Activity
59	0.837084262026574	0.739972054401295	0.946845904720701	0.00468271530663999	0.0140481	anxiety diag	ZPGI_CP_single1	Cognitive Performance
62	0.84110350090364	0.742765745252439	0.952265545112047	0.00632582720972651	0.0177123	anxiety diag	ZPGI_EA_single1	Educational Attainment
61	0.85491057533521	0.75640067671199	0.966025182677312	0.0119904574087694	0.031475	anxiety diag	ZPGI_DPW_single1	Drinks per Week
73	0.855773922699288	0.756787270829177	0.968034983479814	0.0131334118982024	0.0324473	anxiety diag	ZPGI_MORNING_single1	Morning Person
45	1.14430645284501	1.01307851519471	1.29233141879493	0.0299504913280359	0.0698845	anxiety diag	Zphq27_impute1	LDAK PHQ-9
63	1.14434718344728	1.00951523864977	1.2976380774339	0.0352399354022835	0.0778988	anxiety diag	ZPGI_EVERSMOKE_single1	Ever Smoker
53	1.13675321891904	1.00671259805092	1.28343636181599	0.0385097034835429	0.0808704	anxiety diag	ZPGI_ASTECZRHI_single1	Asthma/Eczema/Rhinitis
70	0.894786692099791	0.789869357185357	1.01337555588325	0.0802316195572588	0.160463	anxiety diag	ZPGI_LEFTOUT_single1	Left Out of Social Activity
54	1.10094883216891	0.973645367329216	1.24498103959619	0.125053316935622	0.238738	anxiety diag	ZPGI_ASTHMA_single1	Asthma
50	1.08881308094277	0.96277605429127	1.23114267485383	0.17483212496194	0.319259	anxiety diag	ZPGI_ADHD_single1	Attention Deficit Hyperactivity Disorder
65	0.921959988773973	0.816562816851714	1.04113192636692	0.189788951978353	0.332131	anxiety diag	ZPGI_FAMSAT_single1	Life Satisfaction - Family
64	1.07576016414916	0.951530984864653	1.21603219188566	0.243049369153675	0.37996	anxiety diag	ZPGI_EXTRA_single1	Extraversion
55	0.930562652304444	0.822545079089775	1.05251355181978	0.252392966129366	0.37996	anxiety diag	ZPGI_AUDIT_single1	Alcohol Misuse
67	1.07336918320573	0.950698800655906	1.21167572896026	0.252458910179258	0.37996	anxiety diag	ZPGI_HAYFEVER_single1	Hayfever (Allergic Rhinitis)
78	1.0738378583862	0.950255347697603	1.2134724100964	0.253306385290682	0.37996	anxiety diag	ZPGI_OPEN_single1	Openness
79	0.937252314434465	0.829272740808542	1.05925738422539	0.299259583912549	0.43341	anxiety diag	ZPGI_READING_single1	Childhood Reading
76	1.0625956220222	0.94132206387777	1.19946019090473	0.325976475937987	0.456367	anxiety diag	ZPGI_NEBwomen_single1	Number Ever Born (women)
74	1.05965319555916	0.937897149220333	1.19747799081417	0.352477486844986	0.47755	anxiety diag	ZPGI_NARCIS_single1	Narcissism
81	0.958924018933525	0.847515158697323	1.08501418362733	0.505587954515431	0.656331	anxiety diag	ZPGI_RISK_single1	Risk Tolerance
75	0.960113915216618	0.849164850695066	1.08548223535082	0.51568838342097	0.656331	anxiety diag	ZPGI_NEARSIGHTED_single1	Nearsightedness
72	1.03322006589818	0.914522286606224	1.16721738499267	0.599443627023513	0.740489	anxiety diag	ZPGI_MIGRAINE_single1	Migraine
57	1.0255780449664	0.90667218711578	1.15982725821812	0.687566114461067	0.825079	anxiety diag	ZPGI_CANNABIS_single1	Cannabis Use
80	0.978546784098056	0.865413308586654	1.10631054138067	0.72915003949836	0.850675	anxiety diag	ZPGI_RELIGATT_single1	Religious Attendance
58	1.01712037420975	0.899355702088864	1.1501955263164	0.786743651788697	0.876024	anxiety diag	ZPGI_CPD_single1	Cigarettes per Day
56	1.01661055566182	0.899128368632413	1.1494957331156	0.792593006442786	0.876024	anxiety diag	ZPGI_BMI_single1	Body Mass Index
71	1.01473247716982	0.897824849389985	1.14676527225	0.814739860093631	0.877412	anxiety diag	ZPGI_MENARCHE_single1	Age First Menses
66	1.00852021236788	0.892875402693539	1.13921882703378	0.891415487740295	0.935986	anxiety diag	ZPGI_FRIENDSAT_single1	Life Satisfaction - Friend
68	1.00352197914626	0.887359764527937	1.13483364321867	0.955312097571915	0.968362	anxiety diag	ZPGI_HEIGHT_single1	Height
51	0.997483063728985	0.880760239041217	1.12992155287397	0.968361631591846	0.968362	anxiety diag	ZPGI_ADVENTURE_single1	Adventurousness
102	1.41036873383732	1.26865619607412	1.56824381577954	0.000000000202764654646419	8.51612e-09	depression diag	ZPGI_DEP_single2	Depressive Symptoms
89	1.39549918781048	1.25520073555919	1.55203869928612	0.000000000749699828900737	1.35379e-08	depression diag	ZMDD_impute2	LDAK Major Depressive Disorder
126	0.713179178880957	0.63976096231881	0.794592812425909	0.000000000966994440979535	1.35379e-08	depression diag	ZPGI_SWB_single2	Subjective Well-Being
88	1.3316574855045	1.19264749124536	1.48747494284712	0.000000370499253622196	3.89024e-06	depression diag	ZSCZ_impute2	LDAK Schizophrenia Diagnosis
86	1.28596736471521	1.15579058360817	1.431288351086	0.00000398157317320785	3.34452e-05	depression diag	ZLADmeta_impute2	LDAK Lifetime Anxiety Disorder
119	1.27296662158126	1.1442804055724	1.4165622310006	0.00000929630676830615	6.50741e-05	depression diag	ZPGI_NEURO_single2	Neuroticism
124	0.806982999746093	0.72466457849237	0.898466571746806	0.0000919483871515269	0.00055169	depression diag	ZPGI_SELFHEALTH_single2	Self-Rated Health
105	1.23041266880232	1.10401423866378	1.3717445151164	0.00018119353962811	0.000951266	depression diag	ZPGI_EVERSMOKE_single2	Ever Smoker
107	0.821026422538312	0.738931151673018	0.912171058285096	0.000241938820234892	0.00112905	depression diag	ZPGI_FAMSAT_single2	Life Satisfaction - Family
87	1.20914654002425	1.08866961152903	1.34291905710395	0.00038906157561547	0.00163406	depression diag	Zphq27_impute2	LDAK PHQ-9
90	1.19843035020646	1.0790097980248	1.33146267464648	0.000736626310007788	0.00281257	depression diag	ZNEURO_impute2	LDAK Neuroticism
111	0.838092559856914	0.752315177152664	0.933506180189744	0.00133275467483203	0.00466464	depression diag	ZPGI_HIGHMATH_single2	Highest Math
120	1.17931371981126	1.06133776256125	1.31055629744907	0.00217144436293223	0.00701544	depression diag	ZPGI_OPEN_single2	Openness
112	0.851502243037235	0.764525978168525	0.948063899828017	0.00339871225216066	0.0101961	depression diag	ZPGI_LEFTOUT_single2	Left Out of Social Activity
94	0.860412938368032	0.773114296974445	0.957409822568212	0.00583662402010226	0.0163425	depression diag	ZPGI_AFB_single2	Age First Birth
92	1.14743371540534	1.03160502917953	1.27626890634348	0.011294700449711	0.0296486	depression diag	ZPGI_ADHD_single2	Attention Deficit Hyperactivity Disorder
85	1.13087217995157	1.01889335836359	1.25515078987062	0.020768918148643	0.0513114	depression diag	Zgad21_impute2	LDAK GAD-7
125	0.887831990011112	0.79769751342944	0.987920682391058	0.0291936531067003	0.0681185	depression diag	ZPGI_SELFMATH_single2	Self-Rated Math Ability
101	0.896328688166237	0.806184594848189	0.996493799198685	0.0429057377171641	0.0948443	depression diag	ZPGI_CP_single2	Cognitive Performance
108	0.903134763659693	0.812787567150986	1.00344176364125	0.0580280492933146	0.121859	depression diag	ZPGI_FRIENDSAT_single2	Life Satisfaction - Friend
118	1.10392617323351	0.99421578353531	1.22576900409598	0.0641182553523368	0.128237	depression diag	ZPGI_NEBwomen_single2	Number Ever Born (women)
110	0.910706580489967	0.818905563254029	1.01260906786715	0.0841418347013408	0.160634	depression diag	ZPGI_HEIGHT_single2	Height
97	1.08845094125819	0.979051372107254	1.21000201879848	0.116663040910875	0.206311	depression diag	ZPGI_AUDIT_single2	Alcohol Misuse
104	0.91835580516235	0.82531065700499	1.02177643086082	0.117891897944827	0.206311	depression diag	ZPGI_EA_single2	Educational Attainment
99	1.06372081757329	0.957006969832999	1.18219038913832	0.251756480117992	0.412624	depression diag	ZPGI_CANNABIS_single2	Cannabis Use
96	1.06363183485211	0.9563443671677	1.18296948246166	0.25543364090209	0.412624	depression diag	ZPGI_ASTHMA_single2	Asthma
95	1.05823397113437	0.952887313959014	1.17516922421273	0.289900831124666	0.450957	depression diag	ZPGI_ASTECZRHI_single2	Asthma/Eczema/Rhinitis
91	0.947263356082235	0.852673735840544	1.05243313864483	0.312924358258045	0.469387	depression diag	ZPGI_ACTIVITY_single2	Physical Activity
100	1.04920926788521	0.943473414329323	1.16671737635364	0.375224915328008	0.543429	depression diag	ZPGI_CPD_single2	Cigarettes per Day
103	0.957600672182277	0.861468974986536	1.06439000248499	0.421969294760053	0.590757	depression diag	ZPGI_DPW_single2	Drinks per Week
113	1.03925261624137	0.934300221972105	1.15597131483365	0.478319752551184	0.638998	depression diag	ZPGI_MENARCHE_single2	Age First Menses
122	1.03829804609564	0.933887926545837	1.15432459695356	0.486855501330968	0.638998	depression diag	ZPGI_RELIGATT_single2	Religious Attendance
114	1.03522482721047	0.931389112125642	1.15051595510685	0.520635541130079	0.662627	depression diag	ZPGI_MIGRAINE_single2	Migraine
109	1.02908980376055	0.926887602076497	1.14249067379605	0.590904111787195	0.72994	depression diag	ZPGI_HAYFEVER_single2	Hayfever (Allergic Rhinitis)
116	1.02616274860227	0.923265066774288	1.14071513852165	0.632118546956625	0.738965	depression diag	ZPGI_NARCIS_single2	Narcissism
98	1.02601558046595	0.923241558649374	1.14025375204946	0.633398218153216	0.738965	depression diag	ZPGI_BMI_single2	Body Mass Index
106	1.02338104281212	0.920560761149253	1.13750671286695	0.668504872422763	0.758843	depression diag	ZPGI_EXTRA_single2	Extraversion
121	1.01113482045336	0.909549693156485	1.12409919267234	0.837585978815557	0.925753	depression diag	ZPGI_READING_single2	Childhood Reading
117	1.00877178927705	0.907202580520694	1.12174797594035	0.871858283696878	0.938924	depression diag	ZPGI_NEARSIGHTED_single2	Nearsightedness
123	1.00574395314406	0.90369886501443	1.11939159523552	0.916447820989512	0.947499	depression diag	ZPGI_RISK_single2	Risk Tolerance
115	1.00516053137039	0.90320867636343	1.11893316856907	0.924939725457103	0.947499	depression diag	ZPGI_MORNING_single2	Morning Person
93	0.998445263281077	0.897387093275717	1.11105971630367	0.977215019911923	0.977215	depression diag	ZPGI_ADVENTURE_single2	Adventurousness

## Sheet: Table S6
	Table S6. Outcome groups defined by diagnosis (ICD-codes). Sample-size and R2 for Regression Models with Individual PGS Predictors.
	Full model equals base model plus PGS-predictor.
Column1	Variable	Comorbid anx & dep diag N full model	Comorbid anx & dep diag R2 full model	Anxiety diag N full model	Anxiety diag R2 full model	Depression diag N full model	Depression diag R2 full model	Comorbid anx & dep diag N base-model	Comorbid anx & dep diag R2 base-model	Anxiety diag N base-model	Anxiety diag R2 base-model	Depression diag N base-model	Depression diag R2 base-model	Delta Comorbid anx & dep diag	Delta Anxiety diag	Delta Depression diag
1	ACTIVITY_single	9225	0.0474785052546899	9135	0.0357956045986376	9232	0.0267908404019297	9225	0.047477350009146	9135	0.031933267442265	9232	0.0264064843458766	0.00000115524554392121	0.00386233715637265	0.000384356056053168
2	ADHD_single	9225	0.0545740682774545	9135	0.0327852941657402	9232	0.0288283848525333	9225	0.047477350009146	9135	0.031933267442265	9232	0.0264064843458766	0.00709671826830857	0.000852026723475195	0.00242190050665669
3	ADVENTURE_single	9225	0.0475207094930538	9135	0.0319339963565129	9232	0.0264067923899392	9225	0.047477350009146	9135	0.031933267442265	9232	0.0264064843458766	0.0000433594839078788	0.000000728914247891121	0.000000308044062587859
4	AFB_single	9225	0.0529571588980467	9135	0.0363803406414203	9232	0.0292801135581933	9225	0.047477350009146	9135	0.031933267442265	9232	0.0264064843458766	0.0054798088889008	0.00444707319915528	0.00287362921231671
5	ASTECZRHI_single	9225	0.0477098802859626	9135	0.0339143380701676	9232	0.0268293157331707	9225	0.047477350009146	9135	0.031933267442265	9232	0.0264064843458766	0.000232530276816641	0.00198107062790261	0.000422831387294147
6	ASTHMA_single	9225	0.0475521545769589	9135	0.0330235899552767	9232	0.0268948606046677	9225	0.047477350009146	9135	0.031933267442265	9232	0.0264064843458766	0.0000748045678129819	0.00109032251301171	0.000488376258791119
7	AUDIT_single	9225	0.0480762359801619	9135	0.0325408395182265	9232	0.0273353510228104	9225	0.047477350009146	9135	0.031933267442265	9232	0.0264064843458766	0.000598885971015983	0.000607572075961481	0.000928866676933867
8	BMI_single	9225	0.0494377760117961	9135	0.0319653052747269	9232	0.0264923933447928	9225	0.047477350009146	9135	0.031933267442265	9232	0.0264064843458766	0.00196042600265019	0.0000320378324618967	0.0000859089989162128
9	CANNABIS_single	9225	0.0478833699471546	9135	0.0320081784412398	9232	0.026902113542526	9225	0.047477350009146	9135	0.031933267442265	9232	0.0264064843458766	0.000406019938008623	0.0000749109989748378	0.00049562919664942
10	CPD_single	9225	0.0478719057202834	9135	0.0319671779987127	9232	0.026703312586154	9225	0.047477350009146	9135	0.031933267442265	9232	0.0264064843458766	0.000394555711137411	0.0000339105564476777	0.000296828240277418
11	CP_single	9225	0.048079892353232	9135	0.0356401927384221	9232	0.0279546718342773	9225	0.047477350009146	9135	0.031933267442265	9232	0.0264064843458766	0.000602542344086021	0.00370692529615708	0.00154818748840068
12	DEP_single	9225	0.0830188992262964	9135	0.0446981379456229	9232	0.0416890276574751	9225	0.047477350009146	9135	0.031933267442265	9232	0.0264064843458766	0.0355415492171505	0.012764870503358	0.0152825433115985
13	DPW_single	9225	0.0475947137914278	9135	0.0348630405104246	9232	0.0266500434832729	9225	0.047477350009146	9135	0.031933267442265	9232	0.0264064843458766	0.000117363782281873	0.00292977306815966	0.000243559137396321
14	EA_single	9225	0.0511006725377041	9135	0.0353927846347447	9232	0.0273303718352831	9225	0.047477350009146	9135	0.031933267442265	9232	0.0264064843458766	0.00362332252855816	0.00345951719247967	0.00092388748940652
15	EVERSMOKE_single	9225	0.0542148701354464	9135	0.0339924487150119	9232	0.0317221383009573	9225	0.047477350009146	9135	0.031933267442265	9232	0.0264064843458766	0.00673752012630045	0.00205918127274691	0.00531565395508071
16	EXTRA_single	9225	0.0477551223598082	9135	0.0325641699915294	9232	0.0264757041476741	9225	0.047477350009146	9135	0.031933267442265	9232	0.0264064843458766	0.000277772350662217	0.000630902549264442	0.0000692198017975543
17	FAMSAT_single	9225	0.0568685270030733	9135	0.032729018340593	9232	0.0314934002248688	9225	0.047477350009146	9135	0.031933267442265	9232	0.0264064843458766	0.00939117699392734	0.000795750898327958	0.00508691587899224
18	FRIENDSAT_single	9225	0.0514598378029472	9135	0.0319419028607263	9232	0.0277638225797468	9225	0.047477350009146	9135	0.031933267442265	9232	0.0264064843458766	0.00398248779380129	0.00000863541846132104	0.00135733823387018
19	GAD	9181	0.057497534786824	9089	0.0359161074581865	9188	0.0288605820872608	9225	0.047477350009146	9135	0.031933267442265	9232	0.0264064843458766	0.010020184777678	0.00398284001592147	0.00245409774138424
20	HAYFEVER_single	9225	0.0475508890900433	9135	0.0325395550932639	9232	0.0265155787557383	9225	0.047477350009146	9135	0.031933267442265	9232	0.0264064843458766	0.0000735390808973557	0.000606287650998877	0.000109094409861753
21	HEIGHT_single	9225	0.047853392287208	9135	0.0319347224518283	9232	0.0275343412556028	9225	0.047477350009146	9135	0.031933267442265	9232	0.0264064843458766	0.000376042278062011	0.00000145500956332673	0.00112785690972621
22	HIGHMATH_single	9225	0.0531623485308347	9135	0.036814622708544	9232	0.0302997454362881	9225	0.047477350009146	9135	0.031933267442265	9232	0.0264064843458766	0.00568499852168877	0.00488135526627897	0.00389326109041157
23	LAD	9179	0.0673534302474219	9088	0.0453799405114921	9187	0.0349347813913457	9225	0.047477350009146	9135	0.031933267442265	9232	0.0264064843458766	0.019876080238276	0.0134466730692272	0.00852829704546915
24	LEFTOUT_single	9225	0.0528358090902927	9135	0.0333532242041719	9232	0.0296573327894509	9225	0.047477350009146	9135	0.031933267442265	9232	0.0264064843458766	0.00535845908114674	0.00141995676190691	0.00325084844357433
25	MDD	9179	0.0734240714388951	9088	0.0439428596258526	9187	0.0412414116916121	9225	0.047477350009146	9135	0.031933267442265	9232	0.0264064843458766	0.0259467214297492	0.0120095921835876	0.0148349273457355
26	MENARCHE_single	9225	0.0480983438093381	9135	0.0319587051869995	9232	0.0265962995402416	9225	0.047477350009146	9135	0.031933267442265	9232	0.0264064843458766	0.000620993800192135	0.0000254377447344717	0.00018981519436502
27	MIGRAINE_single	9225	0.0520156201664172	9135	0.0320610476647404	9232	0.0265622552022293	9225	0.047477350009146	9135	0.031933267442265	9232	0.0264064843458766	0.00453827015727121	0.000127780222475386	0.000155770856352759
28	MORNING_single	9225	0.0483442789859524	9135	0.0347723298326752	9232	0.0264098368199852	9225	0.047477350009146	9135	0.031933267442265	9232	0.0264064843458766	0.00086692897680643	0.0028390623904102	0.00000335247410862549
29	NARCIS_single	9225	0.0487684412296409	9135	0.0323341424506038	9232	0.0264930709354914	9225	0.047477350009146	9135	0.031933267442265	9232	0.0264064843458766	0.0012910912204949	0.000400875008338769	0.0000865865896148149
30	NEARSIGHTED_single	9225	0.0483043933862062	9135	0.0321290658401108	9232	0.0264163098985339	9225	0.047477350009146	9135	0.031933267442265	9232	0.0264064843458766	0.000827043377060271	0.000195798397845837	0.00000982555265733459
31	NEBwomen_single	9225	0.0476547605549024	9135	0.0323802206849724	9232	0.0277006471900202	9225	0.047477350009146	9135	0.031933267442265	9232	0.0264064843458766	0.000177410545756498	0.000446953242707417	0.00129416284414358
32	NEUROT	9182	0.0655142065299482	9090	0.0431558831210078	9189	0.0311608327372326	9225	0.047477350009146	9135	0.031933267442265	9232	0.0264064843458766	0.0180368565208023	0.0112226156787428	0.00475434839135605
33	NEURO_single	9225	0.0633823178460389	9135	0.0435367042900539	9232	0.0338562193479652	9225	0.047477350009146	9135	0.031933267442265	9232	0.0264064843458766	0.0159049678368929	0.0116034368477889	0.00744973500208861
34	OPEN_single	9225	0.0488874684715178	9135	0.0325377773502389	9232	0.0299575624489108	9225	0.047477350009146	9135	0.031933267442265	9232	0.0264064843458766	0.00141011846237184	0.000604509907973921	0.00355107810303421
35	PHQ	9182	0.0646851837599988	9090	0.0337495691694406	9189	0.0315870792051212	9225	0.047477350009146	9135	0.031933267442265	9232	0.0264064843458766	0.0172078337508528	0.0018163017271756	0.00518059485924463
36	READING_single	9225	0.047537181618681	9135	0.0324325266295918	9232	0.0264223526323122	9225	0.047477350009146	9135	0.031933267442265	9232	0.0264064843458766	0.000059831609535009	0.000499259187326767	0.0000158682864356552
37	RELIGATT_single	9225	0.0477905364489946	9135	0.0319888315492519	9232	0.0265890223598461	9225	0.047477350009146	9135	0.031933267442265	9232	0.0264064843458766	0.000313186439848602	0.000055564106986955	0.00018253801396953
38	RISK_single	9225	0.0474816523062948	9135	0.0321385878345728	9232	0.0264106408594455	9225	0.047477350009146	9135	0.031933267442265	9232	0.0264064843458766	0.00000430229714883101	0.000205320392307855	0.00000415651356891478
39	SCZ	9182	0.0627570595879232	9090	0.0415695737554787	9189	0.0366776629876544	9225	0.047477350009146	9135	0.031933267442265	9232	0.0264064843458766	0.0152797095787773	0.0096363063132137	0.0102711786417778
40	SELFHEALTH_single	9225	0.0625933917425042	9135	0.0428534003751819	9232	0.0321933955524709	9225	0.047477350009146	9135	0.031933267442265	9232	0.0264064843458766	0.0151160417333583	0.0109201329329169	0.00578691120659432
41	SELFMATH_single	9225	0.0489780114289328	9135	0.0365153180418759	9232	0.028205959715677	9225	0.047477350009146	9135	0.031933267442265	9232	0.0264064843458766	0.0015006614197869	0.00458205059961096	0.00179947536980044
42	SWB_single	9225	0.0776000726700249	9135	0.0369272250978166	9232	0.0406715323333317	9225	0.047477350009146	9135	0.031933267442265	9232	0.0264064843458766	0.030122722660879	0.00499395765555163	0.0142650479874552

## Sheet: Table S7
	Table S7. P-values and Adjusted Odds ratios per Standard Deviation with 95% Confidence Intervals for Regression Models including all PGSs.
Column1	Variable	Comorbid Odds Ratio	Comorbid CI 2.5%	Comorbid CI 97.5%	Comorbid p-value	Comorbid adj. p-value	Anxiety Only Odds Ratio	Anxiety Only CI 2.5%	Anxiety Only CI 97.5%	Anxiety Only p-value	Anxiety Only adj. p-value	Depression Only Odds Ratio	Depression Only CI 2.5%	Depression Only CI 97.5%	Depression Only p-value	Depression Only adj. p-value	Medication Only Odds Ratio	Medication Only CI 2.5%	Medication Only CI 97.5%	Medication Only p-value	Medication Only Adj. p-value
1	(Intercept)	0.0495587	0.0342559	0.0712976	4.02734e-58	2.69832e-56	0.0388711	0.0253519	0.0591289	4.242e-51	2.84214e-49	0.0252767	0.0152248	0.0414743	5.82164e-47	3.9005e-45	0.0886202	0.0659609	0.118676	7.42504e-59	4.97478e-57
2	age_at_survey	1.0053	0.995405	1.01531	0.295522	0.707143	1.00653	0.995004	1.01822	0.268858	0.75627	1.00942	0.99593	1.02318	0.172863	0.510213	1.00693	0.998936	1.015	0.0897723	0.472953
3	cohort	0.977239	0.814345	1.17189	0.80409	0.951125	0.987433	0.797505	1.2213	0.907348	0.94988	0.749185	0.570406	0.97955	0.0361145	0.296734	0.801528	0.6872	0.933966	0.00469449	0.104844
4	PC1	0.717762	0.000913117	657.2	0.923162	0.951125	49.13	0.0190944	164811	0.338628	0.75627	1.9638	0.000196122	28903	0.887963	0.929587	0.0259889	0.000120104	6.08161	0.186378	0.59916
5	PC10	0.428259	0.000629686	306.106	0.799526	0.951125	0.255756	0.000133251	536.597	0.725129	0.945906	0.0928452	1.43226e-05	695.753	0.598344	0.804012	102.424	0.439378	25245.3	0.0976725	0.472953
6	PC11	0.0718665	5.32847e-05	97.7665	0.474151	0.831328	0.855486	0.000183296	4070.51	0.971143	0.980886	3698.1	0.142721	1.00104e+08	0.113788	0.49756	0.154153	0.000422795	56.567	0.534597	0.745777
7	PC12	10.8029	0.0114179	12601	0.502291	0.831328	6.00007	0.00196404	25187.5	0.667597	0.945906	34.4475	0.0023429	831641	0.480546	0.784915	2.29547	0.00897515	669.788	0.771476	0.891188
8	PC13	0.437882	0.000402997	454.712	0.816233	0.951125	5.34706	0.00137854	19403.3	0.689478	0.945906	0.00751512	3.44287e-07	142.724	0.333543	0.683738	4.86671	0.026356	895.806	0.551935	0.745777
9	PC14	65.2629	0.0710751	58628.3	0.229157	0.707143	0.116169	4.51374e-05	285.906	0.58996	0.945906	6.22377e-05	5.25454e-09	0.680434	0.0420775	0.296734	0.103599	0.000430249	24.514	0.416957	0.710922
10	PC15	9.75183	0.0118598	8128.77	0.506378	0.831328	25.3622	0.00958047	69546.8	0.422344	0.832266	1018.57	0.112117	9.53482e+06	0.136881	0.49756	1.32894	0.0060951	291.526	0.917585	0.934463
11	PC16	0.0537002	6.95961e-05	40.8279	0.387982	0.802524	3.50304	0.0011764	10369.4	0.758565	0.945906	0.0215939	1.36427e-06	337.388	0.436512	0.749905	11.908	0.050004	2832.08	0.374838	0.710922
12	PC17	0.0208828	2.6966e-05	15.8732	0.253557	0.707143	0.381854	0.000146598	964.359	0.81	0.945906	0.0595795	5.41606e-06	620.734	0.55121	0.804012	0.176166	0.000746514	40.9645	0.532764	0.745777
13	PC18	0.00258051	2.88926e-06	2.24574	0.0849495	0.379441	0.404963	0.000152977	1041.25	0.821787	0.945906	205.638	0.0157121	2.60088e+06	0.269852	0.636832	0.23367	0.000912956	59.0558	0.606879	0.797273
14	PC19	481.446	0.586397	395350	0.0711859	0.366881	1.10059	0.000430019	2785.17	0.980886	0.980886	282.62	0.0251073	3.099e+06	0.234991	0.605554	0.139521	0.000567242	34.0592	0.482834	0.745777
15	PC2	0.527261	0.000661322	356.219	0.848987	0.951125	0.00849637	2.43083e-06	21.183	0.240946	0.75627	0.000925153	4.29782e-08	11.1169	0.155952	0.49756	0.0134869	5.59102e-05	2.90323	0.11969	0.472953
16	PC20	7.09213	0.00852306	5921.29	0.568019	0.906125	1526.65	0.574432	4.10962e+06	0.0686181	0.417947	2.22216	0.000186904	26635.2	0.867575	0.923095	0.485582	0.00187423	125.651	0.798844	0.907162
17	PC3	99.8226	0.135412	64963.1	0.167417	0.590366	2.26662	0.000809872	5262.66	0.837803	0.945906	2490.47	0.313246	1.69341e+07	0.0846231	0.49756	61.7377	0.362599	9968.75	0.113719	0.472953
18	PC4	0.070486	7.27735e-05	45.0868	0.434497	0.831328	0.0132078	1.78298e-06	47.1294	0.319903	0.75627	0.94228	3.49397e-05	9047.33	0.990361	0.990361	433.218	2.33873	67907	0.0203234	0.226945
19	PC5	0.244054	0.000354692	167.568	0.672075	0.938105	6.94194	0.00306182	15564.4	0.622579	0.945906	4.8761	0.000495749	47944.5	0.735289	0.923095	0.0348121	0.000145159	8.18547	0.228772	0.59916
20	PC6	594.734	0.793123	410607	0.0568601	0.317469	2.16028	0.000789288	4979.31	0.84693	0.945906	48.5739	0.00411943	451153	0.410247	0.723331	0.038768	0.000144331	9.45561	0.250395	0.59916
21	PC7	22.8489	0.0356824	17736.3	0.348963	0.77935	40.9766	0.0142085	169861	0.37064	0.801061	2160.19	0.098829	9.71742e+07	0.144855	0.49756	0.105847	0.000580141	20.9619	0.401122	0.710922
22	PC8	35.7074	0.0487845	28221.5	0.290544	0.707143	0.525466	0.000199183	1544.71	0.87357	0.945906	0.102208	1.86692e-05	613.43	0.604935	0.804012	0.0539234	0.000294857	9.98337	0.272194	0.607901
23	PC9	36.914	0.0495221	29719.3	0.28752	0.707143	63.8913	0.0211144	217836	0.312718	0.75627	0.298139	3.51273e-05	2832.58	0.794209	0.923095	0.0332063	0.000151788	7.41872	0.216189	0.59916
24	sex	2.55221	2.19577	2.97588	1.24344e-33	4.16552e-32	2.06504	1.74404	2.45386	8.15655e-17	2.73244e-15	2.30167	1.87228	2.84674	5.94033e-15	1.99001e-13	2.33087	2.06681	2.63325	1.03621e-42	3.47129e-41
25	LDAK-GAD-7: Generalized Anxiety Disorder Questionnaire	1.02041	0.931652	1.11772	0.663488	0.938105	1.05957	0.95336	1.17772	0.283074	0.75627	1.0107	0.891415	1.14591	0.867985	0.923095	1.02581	0.952398	1.10493	0.50125	0.745777
26	LDAK-LAD: Lifetime Anxiety Disorder	1.09716	1.01795	1.1827	0.0153709	0.171642	1.00987	0.925534	1.10197	0.825266	0.945906	1.07026	0.963036	1.18972	0.207884	0.573477	1.01383	0.952858	1.07876	0.664294	0.855918
27	LDAK-MDD: Major Depressive Disorder	1.14169	1.05509	1.23529	0.000985585	0.0132068	1.04004	0.948582	1.14001	0.402436	0.832266	1.13055	1.01224	1.26219	0.0292656	0.296734	1.08346	1.01639	1.15486	0.0138757	0.185934
28	LDAK-NEURO: Neuroticism	1.00412	0.9104	1.1075	0.934472	0.951125	1.06096	0.947278	1.18837	0.306293	0.75627	0.936405	0.816517	1.07379	0.346972	0.683738	1.07708	0.994518	1.16653	0.0680468	0.414467
29	ACTIVITY: Physical Activity	1.03775	0.965373	1.1156	0.315132	0.728064	1.10864	1.0191	1.20618	0.0164408	0.179305	0.987065	0.89238	1.09189	0.800289	0.923095	0.967157	0.911552	1.02613	0.268869	0.607901
30	ADHD: Attention Deficit Hyperactivity Disorder	1.08312	1.00606	1.16615	0.033998	0.253096	1.06286	0.976019	1.15742	0.160901	0.75627	1.01784	0.918163	1.12831	0.736553	0.923095	0.95835	0.902438	1.01768	0.16521	0.582581
31	ADVENTURE: Adventurousness	0.96505	0.888502	1.04813	0.39858	0.802524	1.01309	0.920142	1.11543	0.791154	0.945906	0.961874	0.856596	1.07997	0.510739	0.795803	1.07094	1.001	1.14583	0.0467599	0.313292
32	AFB: Age First Birth	0.980806	0.899971	1.06886	0.658646	0.938105	0.972343	0.879326	1.07513	0.584423	0.945906	0.933014	0.826999	1.05248	0.25954	0.636832	0.968446	0.903035	1.03856	0.368704	0.710922
33	ASTECZRHI: Asthma/Eczema/Rhinitis	0.975152	0.824877	1.15283	0.768217	0.951125	1.03121	0.846576	1.25613	0.760073	0.945906	1.06324	0.839994	1.34585	0.610029	0.804012	1.11556	0.971921	1.28051	0.120003	0.472953
34	ASTHMA: Asthma	1.01076	0.916053	1.11514	0.831065	0.951125	0.982048	0.875382	1.10153	0.757282	0.945906	1.00535	0.875947	1.15367	0.939471	0.953705	0.99348	0.916684	1.07668	0.873345	0.928795
35	AUDIT: Alcohol Misuse	0.942401	0.872312	1.01803	0.132158	0.520859	0.993637	0.908075	1.08718	0.889434	0.945906	0.989829	0.888617	1.10248	0.852558	0.923095	0.965945	0.906628	1.02911	0.283744	0.613252
36	BMI: Body Mass Index	1.01266	0.935023	1.09676	0.757162	0.951125	0.917154	0.836384	1.00561	0.0657667	0.417947	0.946441	0.846539	1.05809	0.333284	0.683738	0.961777	0.900976	1.02666	0.241997	0.59916
37	CANNABIS: Cannabis Use	0.981193	0.910466	1.05734	0.618688	0.938105	1.00911	0.925091	1.10073	0.837898	0.945906	1.02731	0.925706	1.14003	0.612009	0.804012	0.989202	0.93063	1.05143	0.727294	0.885977
38	CPD: Cigarettes per Day	0.997436	0.918795	1.08277	0.951125	0.951125	1.03478	0.940569	1.13845	0.482645	0.904825	0.968026	0.863758	1.08469	0.575903	0.804012	0.973534	0.910175	1.04127	0.434542	0.710922
39	CP: Cognitive Performance	0.923383	0.859631	0.991755	0.0288298	0.241449	1.01819	0.93758	1.10571	0.668311	0.945906	0.933799	0.845686	1.03092	0.175148	0.510213	1.02864	0.970466	1.09032	0.341801	0.693959
40	DEP: Depressive Symptoms	1.23091	1.12379	1.34854	7.9124e-06	0.00016324	1.07553	0.967706	1.19544	0.176792	0.75627	1.07338	0.945047	1.21915	0.275644	0.636832	1.08442	1.00688	1.16801	0.0323263	0.309409
41	DPW: Drinks per Week	0.994121	0.919485	1.07481	0.882275	0.951125	0.98681	0.901621	1.08003	0.7731	0.945906	1.00483	0.901251	1.12028	0.930816	0.953705	1.02016	0.957149	1.08733	0.539413	0.745777
42	EA: Educational Attainment	0.908334	0.822807	1.00272	0.0566369	0.317469	0.953515	0.850421	1.06909	0.41478	0.832266	1.04102	0.907845	1.19396	0.565114	0.804012	0.967746	0.892656	1.04914	0.426189	0.710922
43	EVERSMOKE: Ever Smoker	1.03811	0.956108	1.1272	0.373094	0.802524	1.06072	0.964435	1.16673	0.224867	0.75627	1.14824	1.02534	1.28617	0.0167948	0.281313	0.993864	0.929673	1.0625	0.856626	0.925709
44	EXTRA: Exraversion	1.00325	0.932497	1.07929	0.930577	0.951125	1.05098	0.964749	1.14489	0.254858	0.75627	1.09136	0.98486	1.20936	0.0951069	0.49756	0.951743	0.895812	1.01108	0.109181	0.472953
45	FAMSAT: Life Satisfaction - Family	0.964297	0.88482	1.05087	0.407251	0.802524	0.898891	0.813442	0.993188	0.0363313	0.304275	1.07885	0.957159	1.21612	0.213984	0.573477	0.979036	0.912256	1.05067	0.55655	0.745777
46	FRIENDSAT: Life Satisfaction - Friend	0.993624	0.912641	1.08181	0.882761	0.951125	1.0806	0.97818	1.19384	0.127178	0.710075	0.916486	0.813453	1.03246	0.151539	0.49756	1.07399	1.00115	1.15217	0.0464107	0.313292
47	HAYFEVER: Hayfever (Allergic Rhinitis)	1.03819	0.904476	1.19173	0.594226	0.925887	0.968129	0.822823	1.13912	0.696242	0.945906	0.867548	0.714596	1.05321	0.150963	0.49756	0.935183	0.834491	1.048	0.248839	0.59916
48	HEIGHT: Height	1.05234	0.981526	1.12829	0.151213	0.562849	1.04397	0.962476	1.13237	0.299322	0.75627	0.987303	0.895933	1.08785	0.796318	0.923095	0.988174	0.933582	1.04593	0.681491	0.861507
49	HIGHMATH: Highest Math	0.976802	0.879496	1.08483	0.66099	0.938105	0.863743	0.764362	0.975868	0.0187334	0.179305	0.949775	0.81988	1.10014	0.492036	0.784915	0.965161	0.885727	1.05166	0.418194	0.710922
50	LEFTOUT: Left Out of Social Activity	1.03032	0.951286	1.11593	0.463201	0.831328	1.06443	0.96993	1.16816	0.188025	0.75627	0.914658	0.817938	1.02256	0.117251	0.49756	0.968058	0.906938	1.03326	0.329073	0.688998
51	MENARCHE: Age First Menses	0.962455	0.896219	1.0335	0.292479	0.707143	1.00616	0.925903	1.09328	0.884814	0.945906	0.955508	0.86475	1.05556	0.370836	0.709886	1.03688	0.978002	1.09929	0.224641	0.59916
52	MIGRAINE: Migraine	0.991177	0.923824	1.06336	0.804909	0.951125	0.971508	0.895553	1.05381	0.486174	0.904825	1.01397	0.919666	1.11784	0.780437	0.923095	1.00529	0.95019	1.06356	0.854342	0.925709
53	MORNING: Morning Person	0.923562	0.860244	0.991481	0.0281161	0.241449	1.04453	0.961617	1.13469	0.302067	0.75627	1.10853	1.00271	1.22573	0.0442886	0.296734	1.01104	0.953748	1.07181	0.712258	0.883727
54	NARCIS: Narcissism	0.976256	0.909105	1.04841	0.508723	0.831328	1.02446	0.943153	1.1129	0.566993	0.945906	1.0806	0.978475	1.19367	0.126313	0.49756	0.995965	0.93952	1.05582	0.891961	0.933771
55	NEARSIGHTED: Nearsightedness	0.988697	0.919035	1.06364	0.760387	0.951125	0.988747	0.908418	1.07618	0.793472	0.945906	0.972476	0.879239	1.07555	0.587157	0.804012	1.03569	0.976237	1.0988	0.245037	0.59916
56	NEBwomen: Number Ever Born (women)	1.00244	0.931842	1.0784	0.947832	0.951125	0.989522	0.90873	1.0775	0.808457	0.945906	1.01477	0.916185	1.12396	0.778561	0.923095	0.976424	0.919635	1.0367	0.435042	0.710922
57	NEURO: Neuroticism	0.996202	0.897917	1.10533	0.94277	0.951125	0.996433	0.883513	1.12388	0.953582	0.980886	1.05588	0.913512	1.22078	0.462208	0.774198	0.987013	0.906918	1.07423	0.762137	0.891188
58	OPEN: Openness	1.06235	0.989743	1.14039	0.0941831	0.394392	1.11987	1.03193	1.21545	0.00669469	0.0897088	1.01078	0.915338	1.1162	0.832218	0.923095	1.07942	1.01804	1.14457	0.0105439	0.17661
59	READING: Childhood Reading	1.0111	0.943165	1.08391	0.755788	0.951125	1.04092	0.959654	1.1291	0.333589	0.75627	1.05302	0.955959	1.15996	0.295062	0.658972	0.956874	0.903803	1.01304	0.129855	0.483347
60	RELIGATT: Religious Attendance	1.06827	0.991432	1.15116	0.0830513	0.379441	1.0137	0.929435	1.10565	0.758582	0.945906	1.11464	1.00445	1.23711	0.0411094	0.296734	1.0067	0.947226	1.06992	0.829896	0.925709
61	RISK: Risk Tolerance	1.03222	0.950931	1.12055	0.448814	0.831328	0.940426	0.854829	1.03456	0.206979	0.75627	1.05044	0.936431	1.17846	0.401331	0.723331	1.02269	0.956281	1.09376	0.512521	0.745777
62	SELFHEALTH: Self-Rated Health	0.950527	0.865274	1.04407	0.289594	0.707143	0.799668	0.716164	0.892676	6.94352e-05	0.00155072	0.986231	0.865044	1.12437	0.835769	0.923095	0.975159	0.902795	1.05329	0.522419	0.745777
63	SELFMATH: Self-Rated Math Ability	0.982199	0.89588	1.07678	0.701818	0.951125	1.10728	0.99466	1.23277	0.0626731	0.417947	1.05658	0.9288	1.20198	0.402654	0.723331	0.998787	0.926436	1.07676	0.974762	0.974762
64	SWB: Subjective Well-Being	0.916233	0.838058	1.0016	0.0543577	0.317469	0.942408	0.849062	1.04599	0.264888	0.75627	0.902051	0.796175	1.02191	0.105419	0.49756	1.00374	0.932834	1.08005	0.920516	0.934463
65	LDAK-PHQ-9: Patient Health Questionnaire	1.05037	0.959214	1.15016	0.288619	0.707143	0.928327	0.835573	1.03122	0.165785	0.75627	1.06265	0.936458	1.20574	0.345927	0.683738	0.988945	0.917714	1.06566	0.770614	0.891188
66	LDAK-SCZ: Schizophrenia Diagnosis	1.1808	1.09705	1.27119	9.74569e-06	0.00016324	1.1465	1.05285	1.2487	0.00167993	0.0281388	1.16504	1.05148	1.29122	0.00354705	0.0792173	1.06459	1.00275	1.1303	0.0404432	0.313292
67	zygosity	0.944839	0.868137	1.02766	0.187229	0.627218	0.992453	0.899886	1.09365	0.878924	0.945906	0.883971	0.783656	0.995299	0.0430425	0.296734	0.954948	0.891347	1.02271	0.188623	0.59916

## Sheet: Table S8
	Table S8.	Sample size and R2 for Regression Models including all Polygenic Score predictors.
		Full model equals base model plus all PGS-predictors.
Column1	Outcome	N full model	R2 full model	N Base model	R2 Base model	Delta R2
2	Comorbid	9940	0.097992	9997	0.0412504	0.0567416
1	Anxiety Only	9630	0.0572796	9687	0.0230359	0.0342437
3	Depression Only	9400	0.0668957	9453	0.0354574	0.0314383
4	Medication Only	10500	0.0592817	10562	0.0419418	0.0173399

## Sheet: Table S9
	Table S9.	P-values and Adjusted Odds ratios per Standard Deviation with 95% Confidence Intervals for Regression Models with Individual PGS Predictors performed on half the sample (1) with no kinship among individuals.
Column1	OR	2.5 %	97.5 %	p	group	PGS	label
1	1.27534	1.16372	1.39836	2.08328e-07	Comorbid (yb)	Zgad21_impute	LDAK GAD-7
2	1.42555	1.29753	1.56737	1.8637e-13	Comorbid (yb)	ZLADmeta_impute	LDAK Lifetime Anxiety Disorder
3	1.23653	1.12798	1.35594	6.1086e-06	Comorbid (yb)	Zphq27_impute	LDAK PHQ-9
4	1.29659	1.17595	1.43038	1.99547e-07	Comorbid (yb)	ZSCZ_impute	LDAK Schizophrenia Diagnosis
5	1.48162	1.34783	1.62996	5.02983e-16	Comorbid (yb)	ZMDD_impute	LDAK Major Depressive Disorder
6	1.41186	1.28596	1.55127	5.59635e-13	Comorbid (yb)	ZNEURO_impute	LDAK Neuroticism
7	0.899272	0.819745	0.986487	0.0245628	Comorbid (yb)	ZPGI_ACTIVITY_single	Physical Activity
8	1.18871	1.08221	1.30595	0.00031011	Comorbid (yb)	ZPGI_ADHD_single	Attention Deficit Hyperactivity Disorder
9	0.920981	0.837604	1.01253	0.0888162	Comorbid (yb)	ZPGI_ADVENTURE_single	Adventurousness
10	0.765143	0.696167	0.84052	2.5438e-08	Comorbid (yb)	ZPGI_AFB_single	Age First Birth
11	1.06023	0.967647	1.16169	0.209556	Comorbid (yb)	ZPGI_ASTECZRHI_single	Asthma/Eczema/Rhinitis
12	1.06555	0.971483	1.16884	0.178269	Comorbid (yb)	ZPGI_ASTHMA_single	Asthma
13	0.8872	0.808389	0.973448	0.0115482	Comorbid (yb)	ZPGI_AUDIT_single	Alcohol Misuse
14	1.11339	1.0151	1.22155	0.0229185	Comorbid (yb)	ZPGI_BMI_single	Body Mass Index
15	0.97668	0.890048	1.07157	0.618162	Comorbid (yb)	ZPGI_CANNABIS_single	Cannabis Use
16	1.02037	0.929665	1.11985	0.67092	Comorbid (yb)	ZPGI_CPD_single	Cigarettes per Day
17	0.811534	0.739128	0.890726	1.13939e-05	Comorbid (yb)	ZPGI_CP_single	Cognitive Performance
18	1.57006	1.42858	1.72698	1.11183e-20	Comorbid (yb)	ZPGI_DEP_single	Depressive Symptoms
19	0.909053	0.828569	0.997263	0.0436474	Comorbid (yb)	ZPGI_DPW_single	Drinks per Week
20	0.777427	0.70843	0.852745	1.01354e-07	Comorbid (yb)	ZPGI_EA_single	Educational Attainment
21	1.1617	1.0576	1.27649	0.0017824	Comorbid (yb)	ZPGI_EVERSMOKE_single	Ever Smoker
22	1.06217	0.967432	1.16613	0.205558	Comorbid (yb)	ZPGI_EXTRA_single	Extraversion
23	0.845552	0.770511	0.927705	0.000395634	Comorbid (yb)	ZPGI_FAMSAT_single	Life Satisfaction - Family
24	0.8604	0.784467	0.943433	0.00139847	Comorbid (yb)	ZPGI_FRIENDSAT_single	Life Satisfaction - Friend
25	1.02254	0.933572	1.11993	0.63113	Comorbid (yb)	ZPGI_HAYFEVER_single	Hayfever (Allergic Rhinitis)
26	1.00845	0.919032	1.10656	0.859033	Comorbid (yb)	ZPGI_HEIGHT_single	Height
27	0.789371	0.718527	0.86679	7.6725e-07	Comorbid (yb)	ZPGI_HIGHMATH_single	Highest Math
28	0.84249	0.765841	0.926448	0.000415813	Comorbid (yb)	ZPGI_LEFTOUT_single	Left Out of Social Activity
29	0.900106	0.819951	0.987824	0.0267313	Comorbid (yb)	ZPGI_MENARCHE_single	Age First Menses
30	1.08546	0.98748	1.19328	0.0894308	Comorbid (yb)	ZPGI_MIGRAINE_single	Migraine
31	0.88612	0.806914	0.973072	0.0113508	Comorbid (yb)	ZPGI_MORNING_single	Morning Person
32	0.99061	0.903461	1.08625	0.840886	Comorbid (yb)	ZPGI_NARCIS_single	Narcissism
33	0.921035	0.838518	1.01161	0.0856871	Comorbid (yb)	ZPGI_NEARSIGHTED_single	Nearsightedness
34	1.10263	1.00471	1.21025	0.0395727	Comorbid (yb)	ZPGI_NEBwomen_single	Number Ever Born (women)
35	1.30595	1.18976	1.43436	2.1704e-08	Comorbid (yb)	ZPGI_NEURO_single	Neuroticism
36	1.10354	1.00637	1.21028	0.036279	Comorbid (yb)	ZPGI_OPEN_single	Openness
37	0.968948	0.882844	1.06332	0.506082	Comorbid (yb)	ZPGI_READING_single	Childhood Reading
38	0.920974	0.839726	1.00985	0.0801842	Comorbid (yb)	ZPGI_RELIGATT_single	Religious Attendance
39	1.01578	0.924378	1.11626	0.744831	Comorbid (yb)	ZPGI_RISK_single	Risk Tolerance
40	0.728423	0.663364	0.799378	2.70551e-11	Comorbid (yb)	ZPGI_SELFHEALTH_single	Self-Rated Health
41	0.852822	0.776766	0.93598	0.000814585	Comorbid (yb)	ZPGI_SELFMATH_single	Self-Rated Math Ability
42	0.730329	0.664182	0.802455	7.24994e-11	Comorbid (yb)	ZPGI_SWB_single	Subjective Well-Being
43	1.05023	0.944885	1.16743	0.36353	Anxiety Only (yc)	Zgad21_impute1	LDAK GAD-7
44	1.092	0.979563	1.21766	0.112721	Anxiety Only (yc)	ZLADmeta_impute1	LDAK Lifetime Anxiety Disorder
45	1.01378	0.911118	1.12795	0.801578	Anxiety Only (yc)	Zphq27_impute1	LDAK PHQ-9
46	1.22725	1.09612	1.37481	0.000393661	Anxiety Only (yc)	ZSCZ_impute1	LDAK Schizophrenia Diagnosis
47	1.15836	1.0396	1.2911	0.00780312	Anxiety Only (yc)	ZMDD_impute1	LDAK Major Depressive Disorder
48	1.19154	1.07067	1.32659	0.00134531	Anxiety Only (yc)	ZNEURO_impute1	LDAK Neuroticism
49	0.974295	0.875784	1.08402	0.632182	Anxiety Only (yc)	ZPGI_ACTIVITY_single1	Physical Activity
50	1.11428	1.00066	1.24081	0.0485512	Anxiety Only (yc)	ZPGI_ADHD_single1	Attention Deficit Hyperactivity Disorder
51	1.02615	0.919697	1.14504	0.644178	Anxiety Only (yc)	ZPGI_ADVENTURE_single1	Adventurousness
52	0.894135	0.802391	0.996073	0.0424434	Anxiety Only (yc)	ZPGI_AFB_single1	Age First Birth
53	1.04825	0.942806	1.16539	0.383345	Anxiety Only (yc)	ZPGI_ASTECZRHI_single1	Asthma/Eczema/Rhinitis
54	1.05316	0.946476	1.17187	0.341779	Anxiety Only (yc)	ZPGI_ASTHMA_single1	Asthma
55	1.05942	0.95203	1.17887	0.289615	Anxiety Only (yc)	ZPGI_AUDIT_single1	Alcohol Misuse
56	1.05459	0.947793	1.1736	0.329408	Anxiety Only (yc)	ZPGI_BMI_single1	Body Mass Index
57	1.04856	0.942392	1.16674	0.383962	Anxiety Only (yc)	ZPGI_CANNABIS_single1	Cannabis Use
58	1.16752	1.04955	1.29885	0.00437669	Anxiety Only (yc)	ZPGI_CPD_single1	Cigarettes per Day
59	0.992128	0.891053	1.10471	0.885359	Anxiety Only (yc)	ZPGI_CP_single1	Cognitive Performance
60	1.28438	1.15305	1.43115	5.57588e-06	Anxiety Only (yc)	ZPGI_DEP_single1	Depressive Symptoms
61	1.0477	0.941098	1.16649	0.39481	Anxiety Only (yc)	ZPGI_DPW_single1	Drinks per Week
62	0.944257	0.849174	1.04985	0.289077	Anxiety Only (yc)	ZPGI_EA_single1	Educational Attainment
63	1.19602	1.07348	1.3331	0.00119427	Anxiety Only (yc)	ZPGI_EVERSMOKE_single1	Ever Smoker
64	1.0221	0.917186	1.13888	0.69214	Anxiety Only (yc)	ZPGI_EXTRA_single1	Extraversion
65	0.853903	0.767183	0.950311	0.00381721	Anxiety Only (yc)	ZPGI_FAMSAT_single1	Life Satisfaction - Family
66	0.89527	0.803786	0.996838	0.0438908	Anxiety Only (yc)	ZPGI_FRIENDSAT_single1	Life Satisfaction - Friend
67	1.01276	0.911179	1.12557	0.813949	Anxiety Only (yc)	ZPGI_HAYFEVER_single1	Hayfever (Allergic Rhinitis)
68	1.07098	0.961559	1.19286	0.212251	Anxiety Only (yc)	ZPGI_HEIGHT_single1	Height
69	0.869962	0.781435	0.968183	0.010805	Anxiety Only (yc)	ZPGI_HIGHMATH_single1	Highest Math
70	0.976673	0.875737	1.08912	0.671249	Anxiety Only (yc)	ZPGI_LEFTOUT_single1	Left Out of Social Activity
71	0.977578	0.877207	1.08921	0.68124	Anxiety Only (yc)	ZPGI_MENARCHE_single1	Age First Menses
72	0.99354	0.891261	1.10758	0.906902	Anxiety Only (yc)	ZPGI_MIGRAINE_single1	Migraine
73	1.04499	0.937349	1.16537	0.428111	Anxiety Only (yc)	ZPGI_MORNING_single1	Morning Person
74	0.971616	0.873608	1.08063	0.595513	Anxiety Only (yc)	ZPGI_NARCIS_single1	Narcissism
75	1.00991	0.906433	1.12539	0.858221	Anxiety Only (yc)	ZPGI_NEARSIGHTED_single1	Nearsightedness
76	1.07417	0.965463	1.1952	0.188749	Anxiety Only (yc)	ZPGI_NEBwomen_single1	Number Ever Born (women)
77	1.21028	1.08712	1.348	0.000502812	Anxiety Only (yc)	ZPGI_NEURO_single1	Neuroticism
78	1.16688	1.04862	1.29879	0.00467982	Anxiety Only (yc)	ZPGI_OPEN_single1	Openness
79	1.05167	0.944773	1.17072	0.356892	Anxiety Only (yc)	ZPGI_READING_single1	Childhood Reading
80	0.984192	0.884262	1.09529	0.770343	Anxiety Only (yc)	ZPGI_RELIGATT_single1	Religious Attendance
81	0.991342	0.889712	1.1046	0.874769	Anxiety Only (yc)	ZPGI_RISK_single1	Risk Tolerance
82	0.804037	0.72177	0.895341	7.22772e-05	Anxiety Only (yc)	ZPGI_SELFHEALTH_single1	Self-Rated Health
83	0.9345	0.838955	1.04061	0.217544	Anxiety Only (yc)	ZPGI_SELFMATH_single1	Self-Rated Math Ability
84	0.858217	0.770608	0.955354	0.00527574	Anxiety Only (yc)	ZPGI_SWB_single1	Subjective Well-Being
85	1.07997	0.949709	1.22822	0.240802	Depression Only (yd)	Zgad21_impute2	LDAK GAD-7
86	1.16568	1.02044	1.33245	0.0242478	Depression Only (yd)	ZLADmeta_impute2	LDAK Lifetime Anxiety Disorder
87	1.16921	1.02622	1.33228	0.0188556	Depression Only (yd)	Zphq27_impute2	LDAK PHQ-9
88	1.27827	1.11397	1.468	0.000486124	Depression Only (yd)	ZSCZ_impute2	LDAK Schizophrenia Diagnosis
89	1.40561	1.23132	1.60568	4.92021e-07	Depression Only (yd)	ZMDD_impute2	LDAK Major Depressive Disorder
90	1.0954	0.961706	1.24809	0.170475	Depression Only (yd)	ZNEURO_impute2	LDAK Neuroticism
91	0.925349	0.811587	1.05542	0.246886	Depression Only (yd)	ZPGI_ACTIVITY_single2	Physical Activity
92	1.09969	0.963918	1.25453	0.157351	Depression Only (yd)	ZPGI_ADHD_single2	Attention Deficit Hyperactivity Disorder
93	0.943174	0.825164	1.07788	0.39055	Depression Only (yd)	ZPGI_ADVENTURE_single2	Adventurousness
94	0.839736	0.735149	0.958777	0.00991519	Depression Only (yd)	ZPGI_AFB_single2	Age First Birth
95	1.01771	0.894364	1.15783	0.789748	Depression Only (yd)	ZPGI_ASTECZRHI_single2	Asthma/Eczema/Rhinitis
96	1.05063	0.921719	1.1976	0.459544	Depression Only (yd)	ZPGI_ASTHMA_single2	Asthma
97	1.02438	0.898805	1.16731	0.717827	Depression Only (yd)	ZPGI_AUDIT_single2	Alcohol Misuse
98	1.11379	0.977707	1.26925	0.105421	Depression Only (yd)	ZPGI_BMI_single2	Body Mass Index
99	1.15924	1.01682	1.32199	0.0272648	Depression Only (yd)	ZPGI_CANNABIS_single2	Cannabis Use
100	0.966396	0.847066	1.10213	0.610648	Depression Only (yd)	ZPGI_CPD_single2	Cigarettes per Day
101	0.900653	0.790448	1.02604	0.115759	Depression Only (yd)	ZPGI_CP_single2	Cognitive Performance
102	1.30331	1.14202	1.4877	8.55999e-05	Depression Only (yd)	ZPGI_DEP_single2	Depressive Symptoms
103	1.00328	0.879395	1.14466	0.96115	Depression Only (yd)	ZPGI_DPW_single2	Drinks per Week
104	0.860035	0.755137	0.979174	0.0228667	Depression Only (yd)	ZPGI_EA_single2	Educational Attainment
105	1.32914	1.16429	1.51864	2.68011e-05	Depression Only (yd)	ZPGI_EVERSMOKE_single2	Ever Smoker
106	1.09267	0.957426	1.24695	0.188447	Depression Only (yd)	ZPGI_EXTRA_single2	Extraversion
107	0.964871	0.847025	1.09938	0.5908	Depression Only (yd)	ZPGI_FAMSAT_single2	Life Satisfaction - Family
108	0.964683	0.846148	1.0995	0.59043	Depression Only (yd)	ZPGI_FRIENDSAT_single2	Life Satisfaction - Friend
109	0.934793	0.822331	1.06243	0.302033	Depression Only (yd)	ZPGI_HAYFEVER_single2	Hayfever (Allergic Rhinitis)
110	0.868235	0.76074	0.99041	0.0357364	Depression Only (yd)	ZPGI_HEIGHT_single2	Height
111	0.821602	0.720108	0.937079	0.00344047	Depression Only (yd)	ZPGI_HIGHMATH_single2	Highest Math
112	0.912484	0.798021	1.04308	0.179904	Depression Only (yd)	ZPGI_LEFTOUT_single2	Left Out of Social Activity
113	0.910306	0.797762	1.03835	0.162125	Depression Only (yd)	ZPGI_MENARCHE_single2	Age First Menses
114	1.16274	1.01905	1.32719	0.0252249	Depression Only (yd)	ZPGI_MIGRAINE_single2	Migraine
115	0.96062	0.840709	1.09802	0.555234	Depression Only (yd)	ZPGI_MORNING_single2	Morning Person
116	1.09789	0.963574	1.25147	0.161291	Depression Only (yd)	ZPGI_NARCIS_single2	Narcissism
117	0.984437	0.862439	1.12387	0.816315	Depression Only (yd)	ZPGI_NEARSIGHTED_single2	Nearsightedness
118	1.08737	0.954744	1.23825	0.206548	Depression Only (yd)	ZPGI_NEBwomen_single2	Number Ever Born (women)
119	1.08197	0.94987	1.23283	0.236099	Depression Only (yd)	ZPGI_NEURO_single2	Neuroticism
120	1.13976	0.999747	1.29964	0.0505636	Depression Only (yd)	ZPGI_OPEN_single2	Openness
121	1.07522	0.943661	1.22512	0.275975	Depression Only (yd)	ZPGI_READING_single2	Childhood Reading
122	0.970049	0.850464	1.10612	0.650073	Depression Only (yd)	ZPGI_RELIGATT_single2	Religious Attendance
123	1.08547	0.949723	1.24086	0.229072	Depression Only (yd)	ZPGI_RISK_single2	Risk Tolerance
124	0.800378	0.702897	0.911084	0.000763447	Depression Only (yd)	ZPGI_SELFHEALTH_single2	Self-Rated Health
125	0.88063	0.771695	1.0045	0.0587103	Depression Only (yd)	ZPGI_SELFMATH_single2	Self-Rated Math Ability
126	0.850356	0.745683	0.969294	0.0153717	Depression Only (yd)	ZPGI_SWB_single2	Subjective Well-Being
127	1.06881	0.99099	1.15287	0.0846323	Medication Only (yf)	Zgad21_impute3	LDAK GAD-7
128	1.01139	0.935298	1.09376	0.776612	Medication Only (yf)	ZLADmeta_impute3	LDAK Lifetime Anxiety Disorder
129	1.07832	0.998828	1.16422	0.0536839	Medication Only (yf)	Zphq27_impute3	LDAK PHQ-9
130	1.08744	1.00318	1.17897	0.0417933	Medication Only (yf)	ZSCZ_impute3	LDAK Schizophrenia Diagnosis
131	1.23049	1.13793	1.33105	2.12756e-07	Medication Only (yf)	ZMDD_impute3	LDAK Major Depressive Disorder
132	1.14751	1.06239	1.2398	0.000477057	Medication Only (yf)	ZNEURO_impute3	LDAK Neuroticism
133	0.940083	0.87017	1.01561	0.117027	Medication Only (yf)	ZPGI_ACTIVITY_single3	Physical Activity
134	1.05174	0.973399	1.1364	0.201449	Medication Only (yf)	ZPGI_ADHD_single3	Attention Deficit Hyperactivity Disorder
135	1.02298	0.945645	1.10671	0.571165	Medication Only (yf)	ZPGI_ADVENTURE_single3	Adventurousness
136	0.90959	0.841672	0.982834	0.0165655	Medication Only (yf)	ZPGI_AFB_single3	Age First Birth
137	1.05117	0.973748	1.13482	0.201165	Medication Only (yf)	ZPGI_ASTECZRHI_single3	Asthma/Eczema/Rhinitis
138	1.07777	0.997542	1.16457	0.0578698	Medication Only (yf)	ZPGI_ASTHMA_single3	Asthma
139	0.978021	0.905617	1.05616	0.570962	Medication Only (yf)	ZPGI_AUDIT_single3	Alcohol Misuse
140	1.05533	0.977249	1.13978	0.16996	Medication Only (yf)	ZPGI_BMI_single3	Body Mass Index
141	1.01511	0.940127	1.09605	0.701642	Medication Only (yf)	ZPGI_CANNABIS_single3	Cannabis Use
142	1.10463	1.02281	1.19315	0.011316	Medication Only (yf)	ZPGI_CPD_single3	Cigarettes per Day
143	0.920814	0.852337	0.994671	0.036216	Medication Only (yf)	ZPGI_CP_single3	Cognitive Performance
144	1.15891	1.07248	1.25257	0.000195239	Medication Only (yf)	ZPGI_DEP_single3	Depressive Symptoms
145	1.00968	0.933939	1.09157	0.808551	Medication Only (yf)	ZPGI_DPW_single3	Drinks per Week
146	0.916201	0.848212	0.989502	0.025935	Medication Only (yf)	ZPGI_EA_single3	Educational Attainment
147	1.07687	0.996736	1.16367	0.0607632	Medication Only (yf)	ZPGI_EVERSMOKE_single3	Ever Smoker
148	0.931129	0.860609	1.00724	0.075353	Medication Only (yf)	ZPGI_EXTRA_single3	Extraversion
149	0.95258	0.882214	1.02851	0.214455	Medication Only (yf)	ZPGI_FAMSAT_single3	Life Satisfaction - Family
150	1.02071	0.945453	1.10188	0.599644	Medication Only (yf)	ZPGI_FRIENDSAT_single3	Life Satisfaction - Friend
151	1.00096	0.92756	1.08016	0.980299	Medication Only (yf)	ZPGI_HAYFEVER_single3	Hayfever (Allergic Rhinitis)
152	0.928005	0.858852	1.00256	0.0583044	Medication Only (yf)	ZPGI_HEIGHT_single3	Height
153	0.900732	0.833385	0.973312	0.00826691	Medication Only (yf)	ZPGI_HIGHMATH_single3	Highest Math
154	0.94209	0.870489	1.01947	0.138747	Medication Only (yf)	ZPGI_LEFTOUT_single3	Left Out of Social Activity
155	1.07791	0.997776	1.16455	0.0570086	Medication Only (yf)	ZPGI_MENARCHE_single3	Age First Menses
156	1.08254	1.00194	1.16976	0.0446384	Medication Only (yf)	ZPGI_MIGRAINE_single3	Migraine
157	1.02088	0.94415	1.10401	0.604549	Medication Only (yf)	ZPGI_MORNING_single3	Morning Person
158	1.00803	0.933896	1.08812	0.837346	Medication Only (yf)	ZPGI_NARCIS_single3	Narcissism
159	0.986942	0.913653	1.06614	0.738472	Medication Only (yf)	ZPGI_NEARSIGHTED_single3	Nearsightedness
160	1.01141	0.936652	1.09209	0.77212	Medication Only (yf)	ZPGI_NEBwomen_single3	Number Ever Born (women)
161	1.09113	1.00977	1.17926	0.027553	Medication Only (yf)	ZPGI_NEURO_single3	Neuroticism
162	1.08036	0.999739	1.16764	0.0509181	Medication Only (yf)	ZPGI_OPEN_single3	Openness
163	0.932022	0.862672	1.00683	0.0740676	Medication Only (yf)	ZPGI_READING_single3	Childhood Reading
164	0.982269	0.909515	1.06078	0.648449	Medication Only (yf)	ZPGI_RELIGATT_single3	Religious Attendance
165	1.02422	0.947226	1.10752	0.5484	Medication Only (yf)	ZPGI_RISK_single3	Risk Tolerance
166	0.87799	0.812358	0.948754	0.00101269	Medication Only (yf)	ZPGI_SELFHEALTH_single3	Self-Rated Health
167	0.92263	0.854342	0.996181	0.0398286	Medication Only (yf)	ZPGI_SELFMATH_single3	Self-Rated Math Ability
168	0.908547	0.840665	0.981734	0.01535	Medication Only (yf)	ZPGI_SWB_single3	Subjective Well-Being

[truncated: 9 more sheets: Table S10, Table S11, Table S12, Table S13, Table S14, Table S15, Table S16, Table S17, Table S18]
